# Supplementary material for: Transcriptomic Changes of Murine Visceral Fat Exposed to Intermittent Hypoxia at Single Cell Resolution
Source: Int J Mol Sci. 2020 Dec 29;22(1):261. doi: 10.3390/ijms22010261 (PMC7795619; doi:10.3390/ijms22010261)
Supplement: Supplementary file 1 [file ijms-22-00261-s001.zip]

Archive with 5 entries (5 files):
- Supplementary figures.pdf
- Table S1-GO-all clusters and singel cluster-genes.xlsx
- Table S2-KEGG-all clusters and cluster0-13.xlsx
- Table S3-Top 15 genes up- and down -regulated in bulk RNA-seq.xlsx
- Table S4 GO and KEGG for DEGs bulk-RNA-seq.xlsx
