# Supplementary material for: Transcriptomic Changes of Murine Visceral Fat Exposed to Intermittent Hypoxia at Single Cell Resolution
Source: Int J Mol Sci. 2020 Dec 29;22(1):261. doi: 10.3390/ijms22010261 (PMC7795619; doi:10.3390/ijms22010261)
Supplement: Supplementary file 1 [file ijms-22-00261-s001.zip › Table S1-GO-all clusters and singel cluster-genes.xlsx]

## Sheet: All clusters
Table S1A: Gene ontology identified in differentially expressed genes in IH compared to RA in all cell tyes.
GO	Term	IDs	P-value	Genes
CC	cellular anatomical entity	GO:0110165	3.54e-41	ADGRG2,NAV2,HUNK,SUSD4,GRAMD1B,PLS1,RNF180,ESR1,PPP2R2B,KCNH8,CDK6,CELSR1,MLPH,DNAH11,DNAJA4,AP1S2,MYO5B,GJA1,TMEM150C,TMEM164,TSPAN33,SESTD1,MYO6,OSBPL6,NPL,DDAH1,FGR,TRIM2,KCNC2,ZNRF3,PIP5K1B,GALNT14,MYLK,MAP2K6,NFAT5,CACNB4,PATJ,MAPT,IVNS1ABP,SGIP1,SLCO3A1,FRK,SH3RF1,HOGA1,PPM1H,TBC1D1,IQGAP2,BCAS3,HOOK2,TMOD1,ASXL3,CARMIL1,PIK3C2A,RBM47,PRDM11,MSI2,ANO6,DPYD,CLMN,PTPRJ,DLG5,TEC,RETREG1,BICC1,…
	cellular_component	GO:0005575	5.63e-39	ADGRG2,NAV2,HUNK,SUSD4,GRAMD1B,PLS1,RNF180,ESR1,PPP2R2B,KCNH8,CDK6,CELSR1,MLPH,DNAH11,DNAJA4,AP1S2,MYO5B,GJA1,TMEM150C,TMEM164,TSPAN33,SESTD1,MYO6,OSBPL6,NPL,DDAH1,FGR,TRIM2,KCNC2,ZNRF3,PIP5K1B,GALNT14,MYLK,MAP2K6,NFAT5,CACNB4,PATJ,MAPT,IVNS1ABP,SGIP1,SLCO3A1,FRK,SH3RF1,HOGA1,PPM1H,TBC1D1,IQGAP2,BCAS3,HOOK2,TMOD1,ASXL3,CARMIL1,PIK3C2A,RBM47,PRDM11,MSI2,ANO6,DPYD,CLMN,PTPRJ,DLG5,TEC,RETREG1,BICC1,…
	intracellular	GO:0005622	3.02e-37	ADGRG2,NAV2,HUNK,GRAMD1B,PLS1,RNF180,ESR1,PPP2R2B,CDK6,CELSR1,MLPH,DNAH11,DNAJA4,AP1S2,MYO5B,GJA1,TMEM150C,TSPAN33,SESTD1,MYO6,OSBPL6,NPL,DDAH1,FGR,TRIM2,PIP5K1B,GALNT14,MYLK,MAP2K6,NFAT5,CACNB4,PATJ,MAPT,IVNS1ABP,SGIP1,FRK,SH3RF1,HOGA1,PPM1H,TBC1D1,IQGAP2,BCAS3,HOOK2,TMOD1,ASXL3,CARMIL1,PIK3C2A,RBM47,PRDM11,MSI2,ANO6,DPYD,CLMN,DLG5,TEC,RETREG1,BICC1,KLF12,FARP1,SYT2,SLC12A2,HOXB6,H2-K1,WWOX,ITPR…
	cytoplasm	GO:0005737	1.8e-34	ADGRG2,HUNK,GRAMD1B,PLS1,RNF180,ESR1,PPP2R2B,CDK6,MLPH,DNAH11,DNAJA4,AP1S2,GJA1,TMEM150C,TSPAN33,MYO6,OSBPL6,NPL,DDAH1,FGR,TRIM2,PIP5K1B,GALNT14,MYLK,MAP2K6,NFAT5,CACNB4,PATJ,MAPT,IVNS1ABP,SGIP1,FRK,SH3RF1,HOGA1,PPM1H,TBC1D1,IQGAP2,BCAS3,HOOK2,TMOD1,CARMIL1,PIK3C2A,PRDM11,MSI2,ANO6,DPYD,CLMN,DLG5,RETREG1,BICC1,KLF12,FARP1,SYT2,SLC12A2,H2-K1,WWOX,ITPR1,SORBS2,TSC22D1,PAWR,ELOVL6,TNPO1,PHLDB2,PHACT…
	organelle	GO:0043226	1.3e-28	NAV2,HUNK,GRAMD1B,PLS1,RNF180,ESR1,PPP2R2B,CDK6,CELSR1,DNAH11,AP1S2,MYO5B,GJA1,TMEM150C,SESTD1,MYO6,OSBPL6,DDAH1,FGR,KCNC2,GALNT14,MYLK,MAP2K6,NFAT5,CACNB4,PATJ,MAPT,IVNS1ABP,SGIP1,FRK,HOGA1,PPM1H,TBC1D1,IQGAP2,BCAS3,HOOK2,TMOD1,ASXL3,CARMIL1,PIK3C2A,RBM47,PRDM11,MSI2,CLMN,DLG5,TEC,RETREG1,KLF12,FARP1,SYT2,SLC12A2,HOXB6,H2-K1,WWOX,ITPR1,SORBS2,TSC22D1,TSHZ2,PAWR,ELOVL6,TNPO1,PHLDB2,SLC25A42,ABR,M…
	intracellular organelle	GO:0043229	1.5e-27	NAV2,HUNK,GRAMD1B,PLS1,RNF180,ESR1,PPP2R2B,CDK6,CELSR1,DNAH11,AP1S2,MYO5B,GJA1,TMEM150C,SESTD1,MYO6,OSBPL6,DDAH1,FGR,GALNT14,MYLK,MAP2K6,NFAT5,CACNB4,PATJ,MAPT,IVNS1ABP,SGIP1,FRK,HOGA1,PPM1H,TBC1D1,IQGAP2,BCAS3,HOOK2,TMOD1,ASXL3,CARMIL1,PIK3C2A,RBM47,PRDM11,MSI2,CLMN,DLG5,TEC,RETREG1,KLF12,FARP1,SYT2,SLC12A2,HOXB6,H2-K1,WWOX,ITPR1,SORBS2,TSC22D1,TSHZ2,PAWR,ELOVL6,TNPO1,PHLDB2,SLC25A42,MAP7,CREB3L…
	membrane	GO:0016020	4.34e-20	ADGRG2,SUSD4,GRAMD1B,RNF180,ESR1,PPP2R2B,KCNH8,CELSR1,DNAJA4,AP1S2,GJA1,TMEM150C,TMEM164,TSPAN33,SESTD1,MYO6,OSBPL6,FGR,KCNC2,ZNRF3,PIP5K1B,GALNT14,MYLK,CACNB4,PATJ,MAPT,SGIP1,SLCO3A1,FRK,HOOK2,TMOD1,CARMIL1,PIK3C2A,ANO6,CLMN,PTPRJ,DLG5,TEC,RETREG1,FARP1,SYT2,SLC12A2,H2-K1,WWOX,ITPR1,SORBS2,PAWR,RNF149,ELOVL6,PHLDB2,SLC25A42,ABR,CREB3L2,MAGI1,TTC3,CACNA1D,YAP1,TMEM53,ITGA9,DAB2,SYNE2,CHDH,WBP1L,B…
	membrane-bounded organelle	GO:0043227	1.48e-17	NAV2,HUNK,GRAMD1B,RNF180,ESR1,PPP2R2B,CDK6,CELSR1,AP1S2,GJA1,TMEM150C,MYO6,OSBPL6,DDAH1,FGR,KCNC2,GALNT14,MAP2K6,NFAT5,CACNB4,MAPT,IVNS1ABP,SGIP1,FRK,HOGA1,PPM1H,TBC1D1,BCAS3,HOOK2,TMOD1,ASXL3,CARMIL1,PIK3C2A,RBM47,PRDM11,MSI2,CLMN,RETREG1,KLF12,SYT2,SLC12A2,HOXB6,H2-K1,WWOX,ITPR1,TSC22D1,TSHZ2,PAWR,ELOVL6,TNPO1,SLC25A42,CREB3L2,MAGI1,TTC3,CACNA1D,YAP1,FNBP1L,GM42791,DAB2,SYNE2,ARNTL,CHDH,RIN3,IM…
	non-membrane-bounded organelle	GO:0043228	1.89e-16	PLS1,ESR1,PPP2R2B,CDK6,DNAH11,MYO5B,GJA1,SESTD1,MYO6,FGR,MYLK,MAP2K6,CACNB4,PATJ,MAPT,IVNS1ABP,SGIP1,IQGAP2,BCAS3,HOOK2,TMOD1,ASXL3,CARMIL1,DLG5,TEC,RETREG1,FARP1,ITPR1,SORBS2,PAWR,PHLDB2,ABR,MAP7,CREB3L2,MAGI1,TTC3,CACNA1D,DAB2,SYNE2,ARNTL,CCDC88C,BLNK
	intracellular non-membrane-bounded organelle	GO:0043232	1.22e-15	PLS1,ESR1,PPP2R2B,CDK6,DNAH11,MYO5B,GJA1,SESTD1,MYO6,FGR,MYLK,MAP2K6,CACNB4,PATJ,MAPT,IVNS1ABP,SGIP1,IQGAP2,BCAS3,HOOK2,TMOD1,ASXL3,CARMIL1,DLG5,TEC,RETREG1,FARP1,ITPR1,SORBS2,PAWR,PHLDB2,MAP7,CREB3L2,MAGI1,TTC3,CACNA1D,DAB2,SYNE2,ARNTL,CCDC88C,BLNK	Table S1A: Gene ontology identified in differentially expressed genes n IH compared to RA in all clusters.
BP	biological_process	GO:0008150	1.22e-39	ADGRG2,NAV2,HUNK,SUSD4,GRAMD1B,PIK3C2G,PLS1,RNF180,ESR1,PPP2R2B,KCNH8,CDK6,CELSR1,MLPH,DNAH11,DNAJA4,AP1S2,GJA1,TMEM150C,TMEM164,TSPAN33,FGGY,SESTD1,MYO6,OSBPL6,NPL,DDAH1,FGR,TRIM2,KCNC2,ZNRF3,PIP5K1B,GALNT14,MYLK,MAP2K6,NFAT5,CACNB4,MAPT,IVNS1ABP,SGIP1,SLCO3A1,FRK,SH3RF1,HOGA1,PPM1H,TBC1D1,IQGAP2,BCAS3,HOOK2,TMOD1,ASXL3,CARMIL1,PIK3C2A,RBM47,PRDM11,MSI2,ANO6,DPYD,CLMN,PTPRJ,DLG5,TEC,RETREG1,BICC…
	cellular process	GO:0009987	2.4e-38	ADGRG2,NAV2,HUNK,GRAMD1B,PIK3C2G,PLS1,RNF180,ESR1,PPP2R2B,KCNH8,CDK6,CELSR1,MLPH,DNAH11,DNAJA4,AP1S2,GJA1,TMEM150C,TSPAN33,FGGY,SESTD1,MYO6,NPL,DDAH1,FGR,TRIM2,KCNC2,ZNRF3,PIP5K1B,GALNT14,MYLK,MAP2K6,NFAT5,CACNB4,MAPT,IVNS1ABP,SGIP1,SLCO3A1,FRK,SH3RF1,HOGA1,PPM1H,TBC1D1,IQGAP2,BCAS3,HOOK2,TMOD1,ASXL3,CARMIL1,PIK3C2A,RBM47,PRDM11,MSI2,ANO6,DPYD,CLMN,PTPRJ,DLG5,TEC,RETREG1,BICC1,KLF12,FARP1,PHACTR2…
	biological regulation	GO:0065007	5.57e-28	ADGRG2,NAV2,HUNK,SUSD4,GRAMD1B,PIK3C2G,PLS1,RNF180,ESR1,PPP2R2B,KCNH8,CDK6,CELSR1,DNAH11,DNAJA4,GJA1,TMEM150C,FGGY,SESTD1,MYO6,OSBPL6,DDAH1,FGR,TRIM2,KCNC2,ZNRF3,MYLK,MAP2K6,NFAT5,CACNB4,MAPT,IVNS1ABP,SGIP1,SLCO3A1,FRK,SH3RF1,PPM1H,TBC1D1,IQGAP2,BCAS3,TMOD1,ASXL3,CARMIL1,PIK3C2A,PRDM11,MSI2,ANO6,CLMN,PTPRJ,DLG5,TEC,RETREG1,BICC1,KLF12,FARP1,PHACTR2,SYT2,IGFBP7,SLC12A2,HOXB6,H2-K1,WWOX,ITPR1,SORBS…
	regulation of biological process	GO:0050789	1.52e-26	ADGRG2,HUNK,SUSD4,PIK3C2G,PLS1,RNF180,ESR1,PPP2R2B,KCNH8,CDK6,CELSR1,DNAH11,DNAJA4,GJA1,TMEM150C,SESTD1,MYO6,OSBPL6,DDAH1,FGR,TRIM2,KCNC2,ZNRF3,MYLK,MAP2K6,NFAT5,CACNB4,MAPT,IVNS1ABP,SGIP1,SLCO3A1,FRK,SH3RF1,PPM1H,TBC1D1,IQGAP2,BCAS3,TMOD1,ASXL3,CARMIL1,PIK3C2A,PRDM11,MSI2,ANO6,CLMN,PTPRJ,DLG5,TEC,RETREG1,BICC1,KLF12,FARP1,PHACTR2,SYT2,IGFBP7,SLC12A2,HOXB6,H2-K1,WWOX,ITPR1,SORBS2,TSC22D1,TSHZ2,PA…
	regulation of cellular process	GO:0050794	4.35e-23	ADGRG2,HUNK,PIK3C2G,PLS1,RNF180,ESR1,PPP2R2B,KCNH8,CDK6,CELSR1,DNAH11,DNAJA4,GJA1,TMEM150C,SESTD1,MYO6,DDAH1,FGR,TRIM2,KCNC2,ZNRF3,MYLK,MAP2K6,NFAT5,CACNB4,MAPT,IVNS1ABP,SGIP1,SLCO3A1,FRK,SH3RF1,IQGAP2,BCAS3,TMOD1,ASXL3,CARMIL1,PIK3C2A,PRDM11,MSI2,ANO6,CLMN,PTPRJ,DLG5,TEC,RETREG1,BICC1,KLF12,FARP1,PHACTR2,SYT2,IGFBP7,SLC12A2,HOXB6,H2-K1,WWOX,ITPR1,SORBS2,TSC22D1,TSHZ2,PAWR,RNF149,PHLDB2,PHACTR4,A…
	localization	GO:0051179	3.02e-18	GRAMD1B,PLS1,ESR1,PPP2R2B,KCNH8,CELSR1,MLPH,DNAH11,DNAJA4,AP1S2,GJA1,TMEM150C,TSPAN33,SESTD1,MYO6,OSBPL6,FGR,KCNC2,MYLK,MAP2K6,CACNB4,MAPT,SGIP1,SLCO3A1,TBC1D1,BCAS3,HOOK2,CARMIL1,PIK3C2A,ANO6,CLMN,PTPRJ,DLG5,SYT2,SLC12A2,ITPR1,SORBS2,PAWR,TNPO1,PHLDB2,PHACTR4,SLC25A42,ABR,CREB3L2,CACNA1D,FNBP1L,ITGA9,DAB2,SYNE2,ARNTL,CCDC88C,IMMP2L
	developmental process	GO:0032502	1.63e-16	NAV2,PLS1,ESR1,CDK6,CELSR1,DNAH11,AP1S2,GJA1,DDAH1,FGR,KCNC2,ZNRF3,MYLK,CACNB4,MAPT,SGIP1,FRK,BCAS3,TMOD1,ASXL3,CARMIL1,PIK3C2A,RBM47,MSI2,ANO6,CLMN,DLG5,TEC,BICC1,FARP1,SYT2,IGFBP7,SLC12A2,HOXB6,H2-K1,WWOX,ITPR1,SORBS2,TSHZ2,PAWR,PHLDB2,PHACTR4,ABR,CREB3L2,YAP1,DAB2,SYNE2,ARNTL,CCDC88C,IMMP2L,CMIP
	establishment of localization	GO:0051234	5.57e-16	GRAMD1B,PLS1,ESR1,PPP2R2B,KCNH8,MLPH,DNAH11,AP1S2,GJA1,TMEM150C,SESTD1,MYO6,OSBPL6,FGR,KCNC2,MYLK,MAP2K6,CACNB4,MAPT,SGIP1,SLCO3A1,TBC1D1,BCAS3,HOOK2,CARMIL1,PIK3C2A,ANO6,CLMN,SYT2,SLC12A2,ITPR1,PAWR,TNPO1,PHLDB2,SLC25A42,ABR,CREB3L2,CACNA1D,FNBP1L,DAB2,SYNE2,ARNTL,CCDC88C,IMMP2L
	transport	GO:0006810	1.38e-15	GRAMD1B,PLS1,ESR1,PPP2R2B,KCNH8,MLPH,DNAH11,AP1S2,GJA1,TMEM150C,SESTD1,MYO6,OSBPL6,FGR,KCNC2,MYLK,MAP2K6,CACNB4,MAPT,SGIP1,SLCO3A1,TBC1D1,BCAS3,HOOK2,CARMIL1,PIK3C2A,ANO6,CLMN,SYT2,SLC12A2,ITPR1,PAWR,TNPO1,SLC25A42,ABR,CREB3L2,CACNA1D,FNBP1L,DAB2,SYNE2,ARNTL,CCDC88C,IMMP2L
	cellular metabolic process	GO:0044237	1.53e-15	HUNK,PIK3C2G,RNF180,ESR1,PPP2R2B,CDK6,GJA1,TMEM150C,FGGY,MYO6,NPL,DDAH1,FGR,TRIM2,ZNRF3,PIP5K1B,GALNT14,MYLK,MAP2K6,NFAT5,CACNB4,MAPT,IVNS1ABP,SLCO3A1,FRK,SH3RF1,HOGA1,PPM1H,BCAS3,ASXL3,CARMIL1,PIK3C2A,RBM47,PRDM11,MSI2,DPYD,PTPRJ,TEC,RETREG1,KLF12,FARP1,PHACTR2,HOXB6,MAP3K1,WWOX,TSC22D1,TSHZ2,PAWR,RNF149,ELOVL6,PHACTR4,ABR,CREB3L2,TTC3,CACNA1D,YAP1,DAB2,ARNTL,CHDH,CCDC88C,GXYLT2,IMMP2L
MF	molecular_function	GO:0003674	7.78e-41	ADGRG2,NAV2,HUNK,SUSD4,GRAMD1B,PIK3C2G,PLS1,RNF180,ESR1,PPP2R2B,KCNH8,CDK6,CELSR1,MLPH,DNAH11,DNAJA4,AP1S2,MYO5B,GJA1,TMEM150C,TMEM164,TSPAN33,FGGY,SESTD1,MYO6,OSBPL6,NPL,DDAH1,FGR,TRIM2,KCNC2,ZNRF3,PIP5K1B,GALNT14,MYLK,MAP2K6,NFAT5,CACNB4,PATJ,MAPT,IVNS1ABP,SGIP1,SLCO3A1,FRK,SH3RF1,HOGA1,PPM1H,TBC1D1,IQGAP2,BCAS3,HOOK2,TMOD1,ASXL3,CARMIL1,PIK3C2A,RBM47,PRDM11,MSI2,ANO6,DPYD,CLMN,PTPRJ,DLG5,TEC,R…
	protein binding	GO:0005515	4.89e-33	NAV2,PLS1,RNF180,ESR1,PPP2R2B,CDK6,CELSR1,MLPH,DNAH11,DNAJA4,AP1S2,MYO5B,GJA1,TSPAN33,MYO6,NPL,FGR,TRIM2,KCNC2,ZNRF3,PIP5K1B,MYLK,MAP2K6,NFAT5,CACNB4,PATJ,MAPT,IVNS1ABP,SGIP1,SLCO3A1,FRK,SH3RF1,HOGA1,TBC1D1,IQGAP2,BCAS3,HOOK2,TMOD1,ASXL3,CARMIL1,RBM47,PRDM11,MSI2,ANO6,DPYD,CLMN,PTPRJ,DLG5,TEC,BICC1,KLF12,FARP1,PHACTR2,IGFBP7,SLC12A2,MAP3K1,H2-K1,WWOX,ITPR1,SORBS2,TSC22D1,TSHZ2,PAWR,RNF149,TNPO1,P…
	binding	GO:0005488	5.26e-33	NAV2,HUNK,GRAMD1B,PIK3C2G,PLS1,RNF180,ESR1,PPP2R2B,CDK6,CELSR1,MLPH,DNAH11,DNAJA4,AP1S2,MYO5B,GJA1,TSPAN33,SESTD1,MYO6,OSBPL6,NPL,DDAH1,FGR,TRIM2,KCNC2,ZNRF3,PIP5K1B,GALNT14,MYLK,MAP2K6,NFAT5,CACNB4,PATJ,MAPT,IVNS1ABP,SGIP1,SLCO3A1,FRK,SH3RF1,HOGA1,TBC1D1,IQGAP2,BCAS3,HOOK2,TMOD1,ASXL3,CARMIL1,PIK3C2A,RBM47,PRDM11,MSI2,ANO6,DPYD,CLMN,PTPRJ,DLG5,TEC,BICC1,KLF12,FARP1,PHACTR2,SYT2,IGFBP7,SLC12A2,HO…
	cytoskeletal protein binding	GO:0008092	8.37e-16	PLS1,MLPH,MYO5B,GJA1,MYO6,TRIM2,MYLK,MAPT,SGIP1,IQGAP2,BCAS3,HOOK2,TMOD1,CLMN,DLG5,FARP1,PHACTR2,PAWR,PHACTR4,MAGI1,CACNA1D,SYNE2,CCDC88C
	ion binding	GO:0043167	7.78e-12	NAV2,HUNK,GRAMD1B,PIK3C2G,PLS1,RNF180,ESR1,CDK6,CELSR1,MLPH,DNAH11,DNAJA4,MYO5B,SESTD1,MYO6,DDAH1,FGR,TRIM2,ZNRF3,PIP5K1B,GALNT14,MYLK,MAP2K6,SGIP1,FRK,SH3RF1,IQGAP2,ASXL3,PIK3C2A,ANO6,DPYD,TEC,KLF12,SYT2,MAP3K1,ITPR1,TSHZ2,RNF149,MAGI1,CACNA1D,ITGA9,CHDH,CHD9
	enzyme binding	GO:0019899	2.19e-10	RNF180,ESR1,MLPH,GJA1,TSPAN33,FGR,MYLK,MAP2K6,CACNB4,MAPT,TBC1D1,IQGAP2,BCAS3,PTPRJ,FARP1,SLC12A2,MAP3K1,WWOX,ITPR1,PAWR,TNPO1,PHACTR4,ABR,FNBP1L,CCDC88C,RIN3
	anion binding	GO:0043168	3.6e-09	NAV2,HUNK,GRAMD1B,PIK3C2G,CDK6,DNAH11,DNAJA4,MYO5B,SESTD1,MYO6,DDAH1,FGR,PIP5K1B,MYLK,MAP2K6,SGIP1,FRK,IQGAP2,PIK3C2A,DPYD,TEC,SYT2,MAP3K1,ITPR1,MAGI1,CHDH,CHD9
	catalytic activity	GO:0003824	5.56e-09	HUNK,PIK3C2G,RNF180,CDK6,DNAH11,MYO5B,FGGY,MYO6,NPL,DDAH1,FGR,TRIM2,ZNRF3,PIP5K1B,GALNT14,MYLK,MAP2K6,FRK,SH3RF1,HOGA1,PPM1H,PIK3C2A,PRDM11,DPYD,PTPRJ,TEC,MAP3K1,WWOX,RNF149,ELOVL6,SLC25A42,ABR,TTC3,GM42791,CHDH,GXYLT2,IMMP2L,CHD9
	transferase activity	GO:0016740	7.52e-08	HUNK,PIK3C2G,RNF180,CDK6,FGGY,FGR,TRIM2,ZNRF3,PIP5K1B,GALNT14,MYLK,MAP2K6,FRK,SH3RF1,PIK3C2A,PRDM11,TEC,MAP3K1,RNF149,ELOVL6,ABR,TTC3,GXYLT2
	organic cyclic compound binding	GO:0097159	1.17e-07	HUNK,GRAMD1B,PIK3C2G,ESR1,CDK6,DNAH11,DNAJA4,MYO5B,MYO6,OSBPL6,FGR,PIP5K1B,MYLK,MAP2K6,NFAT5,MAPT,FRK,ASXL3,RBM47,PRDM11,MSI2,DPYD,TEC,BICC1,KLF12,HOXB6,MAP3K1,SORBS2,TSC22D1,TSHZ2,CREB3L2,MAGI1,YAP1,ARNTL,CHDH,CHD9

## Sheet: Cluster 0
Table S1B: Gene ontology identified in differentially expressed genes in IH compared to RA in cluster-0.
GO	Term	IDs	P-value	Genes
CC	filopodium	GO:0030175	6.81798e-06	APP, SYNE2, EZR, GPM6A, PDPN, NLGN1, ABI1, CXADR, PALLD
	dendritic spine	GO:0043197	2.14379e-05	SYNE1, APP, CNN3, GPM6A, ARHGAP44, CALD1, NLGN1, ASIC2, GRIA3, MYO5B
	neuron spine	GO:0044309	2.37856e-05	SYNE1, APP, CNN3, GPM6A, ARHGAP44, CALD1, NLGN1, ASIC2, GRIA3, MYO5B
	plasma membrane region	GO:0098590	4.83614e-05	KCND3, DLGAP1, PDPN, GABRA3, GABRB1, STK26, ANO1, MYO1D, NLGN1, ABI1, GRIA3, CXADR, KANK1, SYNE1, PTGIS, NOD1, SYNE2, EZR, UPK1B, SNTG1, EFNA5, STK39, LRP2, IL1RAPL1, DPP4
	dendrite	GO:0030425	5.50583e-05	COBL, KCND3, CNN3, KCNAB1, CALD1, GABRB1, MYO1D, NLGN1, ASIC2, GRIA3, APP, SYNE1, GPM6A, PTK2B, ARHGAP44, ROR2, SEMA3A, IL1RAPL1, MYO5B
	leading edge membrane	GO:0031256	0.000625923	SYNE2, EZR, PDPN, ARHGAP44, MYO1D, SNTG1, KANK1, DPP4
	plasma membrane part	GO:0044459	0.000698384	PLXNA4, KCNAB1, GABRB1, ANO1, ABI1, CACNB4, CXADR, KANK1, SLCO2A1, PTGIS, EZR, NOD1, PTK2B, ARHGAP44, PPL, UPK1B, STK39, PLA2R1, BOC, IL1RAPL1, DPP4, FLRT2, KCND3, DLGAP1, PDPN, GABRA3, STK26, MYO1D, NLGN1, ASIC2, GRIA3, SYNE1, SYNE2, CDON, SLC7A1, TENM3, ROR1, SNTG1, ROR2, EFNA5, LRP2, MUC16
	neuronal cell body	GO:0043025	0.001597	COBL, KCND3, CNN3, KCNAB1, CALD1, MYO1D, ASIC2, GRIA3, PAWR, PALLD, MBP, GPM6A, PTK2B, ROR2, BOC, MYO5B
	membrane raft	GO:0045121	0.00203014	KCND3, APP, PTGIS, EZR, PTK2B, SULF1, MYO1D, EFNA5, LRP2, CXADR, DPP4
	cytoskeleton	GO:0005856	0.00229723	CGNL1, COBL, CNN3, CALD1, ABI1, PAWR, CD2AP, STUB1, KIFC3, CCDC141, APP, EZR, PTK2B, PPL, SNTB2, STK39, MYO5B, F11R, BAIAP2L1, STK26, MYO1D, PTPN13, PALLD, BICD1, MARK1, SYNE1, SYNE2, EML1, FRMD4B, ROR1, NINL, SNTG1, ROR2, DYNC1I2
	postsynaptic density	GO:0014069	0.0025383	DLGAP1, CNN3, PTK2B, CALD1, SYN3, NLGN1, DNAJC6, GRIA3, ABI1
	postsynaptic specialization	GO:0099572	0.0025383	DLGAP1, CNN3, PTK2B, CALD1, SYN3, NLGN1, DNAJC6, GRIA3, ABI1
	axonal growth cone	GO:0044295	0.00255662	COBL, GPM6A, PALLD, BOC
	actin filament	GO:0005884	0.00363979	COBL, EZR, CALD1, PAWR, PALLD, CD2AP
	ion channel complex	GO:0034702	0.00495917	KCND3, PTK2B, GABRA3, KCNAB1, GABRB1, ANO1, NLGN1, GRIA3, CACNB4
	actin cytoskeleton	GO:0015629	0.00556163	COBL, CGNL1, EZR, CNN3, BAIAP2L1, CALD1, MYO1D, ROR1, PAWR, PALLD, CD2AP, MYO5B
	extracellular exosome	GO:0070062	0.00591435	LTBP3, MRAS, ANO1, ABI1, CD2AP, STUB1, KIFC3, SEMA5A, ALDH1A1, APP, CRYL1, EZR, GPM6A, PPL, UPK1B, SEMA3C, SNTB2, PLA2R1, MYO5B, DPP4, COBLL1, F11R, FLRT2, PTPRD, BAIAP2L1, STK26, MYO1D, EFEMP1, MPP5, MPP6, PTPN13, NID2, ARHGEF12, GAS6, SH3BP4, SYNE2, THSD4, PPM1L, LRP2, CDH11
	postsynaptic membrane	GO:0045211	0.0067502	DLGAP1, SYNE1, GABRA3, GABRB1, NLGN1, GRIA3, ABI1, IL1RAPL1
	transmembrane transporter complex	GO:1902495	0.00868345	KCND3, PTK2B, GABRA3, KCNAB1, GABRB1, ANO1, NLGN1, GRIA3, CACNB4
	lamellipodium membrane	GO:0031258	0.0147476	SYNE2, PDPN, DPP4
	apical plasma membrane	GO:0016324	0.0167727	NOD1, EZR, PDPN, UPK1B, STK26, ANO1, STK39, LRP2, DPP4
	plasma membrane raft	GO:0044853	0.0206738	KCND3, PTGIS, EZR, MYO1D, EFNA5
	cell projection membrane	GO:0031253	0.0281473	SYNE2, EZR, PDPN, MYO1D, SNTG1, LRP2, KANK1, DPP4
	synaptic membrane	GO:0097060	0.0299587	DLGAP1, SYNE1, GABRA3, GABRB1, NLGN1, GRIA3, ABI1, IL1RAPL1
	cytoplasmic region	GO:0099568	0.0358614	COBL, EZR, PTK2B, KCNAB1, CALD1, FGF1, CD2AP, MYO5B
	focal adhesion	GO:0005925	0.0396755	FLRT2, TNS3, SYNE2, EZR, CNN3, PTK2B, SNTB2, PALLD, DPP4
	polymeric cytoskeletal fiber	GO:0099513	0.0436759	COBL, CALD1, PAWR, PALLD, CD2AP, BICD1, KIFC3, EZR, EML1, NINL, SNTB2, ROR2, DYNC1I2
	cell cortex	GO:0005938	0.0437694	COBL, EZR, PTK2B, CALD1, FGF1, CD2AP, MYO5B
BP	nervous system development	GO:0007399	9.80148e-08	COBL, PLXNA4, KCNAB1, GABRB1, COL3A1, ABI1, SOX6, PRKG1, KANK1, MBP, SEMA5A, ZFP36L1, CCDC141, APP, GPM6A, PTK2B, PAK3, SEMA3C, SEMA3A, BOC, IL1RAPL1, MYO5B, RBFOX1, FLRT2, PTPRD, SSBP3, RYK, EFEMP1, NLGN1, ASIC2, MPP5, ISL1, PALLD, GAS6, MARK1, SYNE1, EML1, CDON, TENM3, SULF1, ROR1, ROR2, EFNA5, PBX1, LRP2, CDH11
	neurogenesis	GO:0022008	2.62638e-07	COBL, PLXNA4, GABRB1, COL3A1, ABI1, SOX6, PRKG1, KANK1, SEMA5A, APP, GPM6A, PTK2B, PAK3, SEMA3C, SEMA3A, BOC, IL1RAPL1, MYO5B, FLRT2, PTPRD, RYK, EFEMP1, NLGN1, MPP5, ISL1, PALLD, MARK1, GAS6, SYNE1, EML1, CDON, TENM3, ROR1, ROR2, EFNA5, PBX1, CDH11
	cell development	GO:0048468	3.39358e-07	COBL, GCNT2, PLXNA4, GABRB1, COL3A1, RABGAP1L, ABI1, ABHD2, SOX6, CACNB4, PAWR, CXADR, PRKG1, KANK1, WT1, SEMA5A, APP, EZR, OSR1, GPM6A, PTK2B, PAK3, SEMA3C, SEMA3A, BOC, IL1RAPL1, MYO5B, F11R, FLRT2, PTPRD, RYK, EFEMP1, NLGN1, MPP5, ISL1, PALLD, SYNE1, CDON, TENM3, SULF1, ROR1, ROR2, EFNA5, PBX1, CDH11
	neuron projection development	GO:0031175	5.98435e-07	COBL, PLXNA4, ABI1, PRKG1, KANK1, SEMA5A, APP, GPM6A, PTK2B, PAK3, SEMA3C, SEMA3A, IL1RAPL1, BOC, MYO5B, FLRT2, PTPRD, RYK, EFEMP1, NLGN1, ISL1, PALLD, SYNE1, TENM3, EFNA5, CDH11
	cell morphogenesis involved in differentiation	GO:0000904	7.14196e-07	FLRT2, COBL, PTPRD, PLXNA4, GCNT2, RYK, NLGN1, ABI1, PAWR, PALLD, ISL1, KANK1, WT1, SEMA5A, SYNE1, APP, PAK3, SEMA3C, EFNA5, SEMA3A, BOC, IL1RAPL1, MYO5B, CDH11
	cell morphogenesis	GO:0000902	9.13956e-07	COBL, PLXNA4, GCNT2, ARHGAP18, ABI1, PAWR, SOX6, KANK1, WT1, SEMA5A, APP, EZR, GPM6A, PTK2B, PAK3, SEMA3C, SEMA3A, BOC, IL1RAPL1, MYO5B, FLRT2, PTPRD, PDPN, RYK, NLGN1, ISL1, PALLD, SYNE1, TENM3, EFNA5, CDH11
	regulation of cell motility	GO:2000145	1.72069e-06	FLRT2, PLXNA4, GCNT2, PDPN, COL3A1, EFEMP1, ARHGAP18, ABHD2, DCN, PAWR, PRKG1, KANK1, GAS6, SEMA5A, SYNE2, PTK2B, PAK3, SULF1, CCBE1, SEMA3C, ROR2, SEMA3A, FGF1
	cell surface receptor signaling pathway	GO:0007166	2.38029e-06	GCNT2, PLXNA4, ADGRD1, LTBP3, COL3A1, BICC1, CACNB4, DCN, PAWR, STUB1, KANK1, SEMA5A, APP, EZR, RSPO1, PTK2B, UPK1B, CCBE1, ADAM33, SEMA3C, SEMA3A, FGF1, BOC, FLRT2, RYK, BAIAP2L1, EFEMP1, NLGN1, ISL1, COL4A6, GAS6, MARK1, COL4A5, RBPMS, NXN, CDON, SULF1, CELF4, ROR1, ROR2, EFNA5, PPM1L, IGFBP4
	actin cytoskeleton organization	GO:0030036	2.50922e-06	COBLL1, F11R, PHACTR1, COBL, CNN3, BAIAP2L1, CALD1, ELN, ARHGAP28, ARHGAP18, PAWR, CXADR, PALLD, CD2AP, KANK1, SEMA5A, EZR, PTK2B, PAK3
	regulation of cell migration	GO:0030334	2.76306e-06	FLRT2, PLXNA4, GCNT2, PDPN, COL3A1, EFEMP1, ABHD2, DCN, PAWR, PRKG1, KANK1, GAS6, SEMA5A, SYNE2, PTK2B, PAK3, SULF1, CCBE1, SEMA3C, ROR2, SEMA3A, FGF1
	egulation of neuron differentiation	GO:0045664	2.80078e-06	COBL, PTPRD, PLXNA4, RYK, EFEMP1, NLGN1, ISL1, KANK1, SEMA5A, SYNE1, APP, PTK2B, PAK3, CDON, TENM3, SEMA3C, EFNA5, PBX1, SEMA3A, IL1RAPL1, MYO5B
	neuron projection morphogenesis	GO:0048812	3.37878e-06	FLRT2, COBL, PTPRD, PLXNA4, RYK, NLGN1, ABI1, ISL1, SEMA5A, APP, GPM6A, PAK3, SEMA3C, EFNA5, SEMA3A, BOC, IL1RAPL1, MYO5B, CDH11
	neuron development	GO:0048666	3.97767e-06	COBL, PLXNA4, GABRB1, ABI1, PRKG1, KANK1, SEMA5A, APP, GPM6A, PTK2B, PAK3, SEMA3C, SEMA3A, IL1RAPL1, BOC, MYO5B, FLRT2, PTPRD, RYK, EFEMP1, NLGN1, ISL1, PALLD, SYNE1, TENM3, EFNA5, CDH11
	enzyme linked receptor protein signaling pathway	GO:0007167	4.02066e-06	FLRT2, GCNT2, BAIAP2L1, LTBP3, COL3A1, EFEMP1, DCN, STUB1, KANK1, COL4A6, GAS6, COL4A5, RBPMS, APP, PTK2B, CCBE1, SULF1, ROR1, ROR2, PPM1L, EFNA5, FGF1, IGFBP4
	regulation of neurogenesis	GO:0050767	4.02066e-06	FLRT2, COBL, PTPRD, PLXNA4, RYK, COL3A1, EFEMP1, NLGN1, ISL1, KANK1, SEMA5A, SYNE1, APP, PTK2B, PAK3, CDON, TENM3, SEMA3C, EFNA5, PBX1, SEMA3A, IL1RAPL1, MYO5B
	regulation of cell morphogenesis	GO:0022604	4.40617e-06	PTPRD, PLXNA4, GCNT2, PDPN, RYK, NLGN1, ARHGAP18, PAWR, KANK1, SEMA5A, SYNE1, EZR, PTK2B, PAK3, SEMA3C, EFNA5, SEMA3A, IL1RAPL1, MYO5B
	cell morphogenesis involved in neuron differentiation	GO:0048667	5.11453e-06	FLRT2, COBL, PTPRD, PLXNA4, RYK, NLGN1, ABI1, ISL1, SEMA5A, APP, PAK3, SEMA3C, EFNA5, SEMA3A, BOC, IL1RAPL1, MYO5B, CDH11
	regulation of cell morphogenesis involved in differentiation	GO:0010769	6.06425e-06	PTPRD, GCNT2, PLXNA4, RYK, NLGN1, PAWR, KANK1, SEMA5A, SYNE1, PAK3, SEMA3C, EFNA5, SEMA3A, IL1RAPL1, MYO5B
	regulation of nervous system development	GO:0051960	7.28184e-06	FLRT2, COBL, PTPRD, PLXNA4, RYK, COL3A1, EFEMP1, NLGN1, ASIC2, ISL1, KANK1, SEMA5A, SYNE1, APP, PTK2B, PAK3, CDON, TENM3, SEMA3C, EFNA5, PBX1, SEMA3A, IL1RAPL1, MYO5B
	actin filament organization	GO:0007015	1.01245e-05	COBLL1, PHACTR1, COBL, BAIAP2L1, CALD1, ELN, ARHGAP28, ARHGAP18, PAWR, KANK1, SEMA5A, EZR, PTK2B, PAK3
	regulation of neuron projection development	GO:0010975	1.42816e-05	COBL, PTPRD, PLXNA4, RYK, EFEMP1, NLGN1, KANK1, SEMA5A, SYNE1, PTK2B, PAK3, TENM3, SEMA3C, EFNA5, SEMA3A, IL1RAPL1, MYO5B
	neuron differentiation	GO:0030182	3.15e-05	COBL, PLXNA4, GABRB1, ABI1, PRKG1, KANK1, SEMA5A, APP, GPM6A, PTK2B, PAK3, SEMA3C, SEMA3A, BOC, IL1RAPL1, MYO5B, FLRT2, PTPRD, RYK, EFEMP1, NLGN1, ISL1, PALLD, SYNE1, CDON, TENM3, PBX1, EFNA5, CDH11
	dendrite development	GO:0016358	5.75637e-05	COBL, PTPRD, SYNE1, APP, PAK3, NLGN1, ABI1, SEMA3A, PRKG1, IL1RAPL1, MYO5B
MF	substrate-specific channel activity	GO:0022838	0.000583253	KCND3, GPM6A, PTK2B, PDPN, GABRA3, KCNAB1, GABRB1, ANO1, ASIC2, GRIA3, CACNB4, IL1RAPL1, GAS6
	gated channel activity	GO:0022836	0.00069532	KCND3, PTK2B, GABRA3, KCNAB1, GABRB1, ANO1, ASIC2, GRIA3, CACNB4, IL1RAPL1, GAS6
	ion channel activity	GO:0005216	0.00154723	KCND3, GPM6A, PTK2B, GABRA3, KCNAB1, GABRB1, ANO1, ASIC2, GRIA3, CACNB4, IL1RAPL1, GAS6
	cadherin binding involved in cell-cell adhesion	GO:0098641	0.00498461	COBLL1, F11R, EZR, CNN3, BAIAP2L1, PPL, ARHGAP18, ABI1, CD2AP
	GTPase activator activity	GO:0005096	0.00694157	ARHGAP44, ARHGAP28, ARHGAP18, RABGAP1L, ARHGAP29, AGAP1, ARHGEF12, ARAP2
	calcium ion binding	GO:0005509	0.0148493	SPOCK3, LTBP3, SPOCK2, EFEMP1, NID2, GAS6, DGKB, CCBE1, SULF1, NINL, LRP2, MEGF6, CDH11, TLL1
	transmembrane receptor protein tyrosine kinase activity	GO:0004714	0.0317832	RYK, EFEMP1, ROR1, ROR2
	ligand-gated ion channel activity	GO:0015276	0.0331489	PTK2B, GABRA3, GABRB1, ASIC2, GRIA3
	transmitter-gated ion channel activity	GO:0022824	0.0344923	PTK2B, GABRB1, GRIA3
	transmitter-gated channel activity	GO:0022835	0.0344923	PTK2B, GABRB1, GRIA3
	protein kinase activity	GO:0004672	0.0390945	MAST4, OSR1, RYK, PTK2B, PAK3, STK26, EFEMP1, ROR1, ROR2, STK39, PRKG1, MARK1

## Sheet: Cluster 1
Table S1C: GO enrichment analysis of differentially expressed genes in IH compared to RA in cluster -1.
GO	Term	IDs	P-value	Genes
CC	plasma membrane region	GO:0098590	8.53516e-13	ATP1B1, PDIA3, IL18, GABRB1, ANO1, WWC1, LMO7, CXADR, KANK1, IL31RA, SPRY2, DAB2, PTGIS, NOD1, SLC2A3, SYNJ2, TGFA, DLG3, STK39, SLC4A4, ITPK1, RAB27B, CYS1, DPP4, DLG1, PLD1, KCND3, TRPM6, KCND2, BCR, NOS1AP, PDPN, MPDZ, STK26, GRIN2A, PDE4D, PATJ, WLS, SLC9A3R1, DDR1, SMO, KRT19, THBD, CPE, ABCB1B, CD34, SIPA1L1, EPB41L5, SNTG1, EFNA5, KSR1, EMP2, SPATA13, PRKCZ, SHROOM2, DIAPH1, ABI1, TPM1, IG…
	plasma membrane part	GO:0044459	7.49454e-11	ADGRA3, ATP1B1, S100A6, PLXNA4, SGMS2, SCN3B, GABRB1, IL18, TSPAN5, LMO7, IL17RE, IL17RD, KANK1, IL31RA, TAPBP, B2M, SLC16A1, DAB2, PTGIS, SLC2A3, STK39, ITPK1, SLC4A4, RAB27B, PTPRK, PLD1, KCND3, KCND2, BCR, PDPN, MPDZ, STK26, GRIN2A, PDE4D, PATJ, KRT19, THBD, CPE, KCNT2, ABCB1B, CD34, SIPA1L1, SNTG1, ROR1, ROR2, EFNA5, SLC38A1, SPATA13, EMP2, PAM, SLC38A2, ENPP2, DIAPH1, CACNB2, CACNB4, ABCA4, …
	apical plasma membrane	GO:0016324	9.30925e-08	PRKCZ, SHROOM2, ATP1B1, PDIA3, IL18, ANO1, LMO7, CD9, DAB2, EZR, NOD1, UPK1B, STK39, ITPK1, RAB27B, DPP4, PARD6B, PLD1, TRPM6, MPDZ, PDPN, PODXL, STK26, ANXA1, PDE4D, PATJ, SLC9A3R1, ABCB1B, CD34, LRP2, EMP2
	extracellular exosome	GO:0070062	5.10044e-07	SLC44A1, ATP1B1, S100A6, SLC44A2, IL18, PTGS1, CD2AP, KIFC3, B2M, ST3GAL1, SLC16A1, DAB2, PLOD2, SLC2A3, HTRA1, ST3GAL6, CFH, PDGFD, SLC4A4, RAB27B, F11R, BCR, PTPRF, STK26, ACTN1, COLEC12, PATJ, KRT19, CPE, COL1A2, ABAT, SLC38A1, ADAMTS3, PAM, TWSG1, MRAS, STK10, CLU, TIMP2, SERPINH1, SEMA5A, SERINC5, CRB2, PPL, UPK1B, SCARB2, PARD6B, CACNA2D1, HPCAL1, TBC1D10A, PODXL, MYO1D, EFEMP1, LGALS7, PTP…
	focal adhesion	GO:0005925	1.08313e-06	CNN3, PDIA3, FHL1, WASF1, PEAK1, LMO7, B2M, CD9, SORBS3, DAB2, EZR, PTK2B, TGM2, SNTB2, HSPA5, SCARB2, DPP4, FLRT2, PPFIBP1, ANXA1, ACTN1, ITGA3, PALLD, CSRP2, TNS3, SYNE2, RRAS2, SVIL, EPB41L5, ZFP185, PHLDB2, PARVA
	leading edge membrane	GO:0031256	2.30123e-06	PTPRK, DIAPH1, PDPN, MYO1D, WWC1, WLS, TPM1, KANK1, SPRY2, SYNE2, EZR, ARHGAP44, EPB41L5, SNTG1, SYNJ2, KSR1, SPATA13, DPP4
	ion channel complex	GO:0034702	7.01305e-06	CACNA2D1, KCND3, KCND2, NOS1AP, SCN3B, GABRA3, KCNAB1, MICU2, GABRB1, ANO1, NLGN1, GRIN2A, CACNB2, PDE4D, GRIA3, CACNB4, KCNIP3, KCNT2, PTK2B, VWC2, DLG3, ANO6, CACNA1A, DLG1
	transmembrane transporter complex	GO:1902495	1.10633e-05	CACNA2D1, KCND3, ATP1B1, KCND2, NOS1AP, SCN3B, KCNAB1, GABRA3, MICU2, GABRB1, ANO1, NLGN1, GRIN2A, CACNB2, PDE4D, GRIA3, CACNB4, KCNIP3, KCNT2, PTK2B, VWC2, DLG3, ANO6, CACNA1A, DLG1
	neuronal cell body	GO:0043025	1.15987e-05	PAM, COBL, PRKCZ, SHROOM2, SLC38A2, SHTN1, CNN3, KCNAB1, CALD1, NEO1, PAWR, TIMP2, MBP, IGF1R, GPM6A, PTK2B, INPP5F, DLG3, BOC, MYO5B, PTPRK, KCND3, KCND2, PTPRF, TRPM7, STMN2, MAP1B, MYO1D, ASIC2, GRIA3, GDPD5, PDE10A, DPYSL2, ITPR3, PALLD, SMO, CPE, SIPA1L1, ROR2, BMPR1B, CACNA1A
	growth cone	GO:0030426	1.46431e-05	TSHZ3, COBL, PTPRF, SHTN1, STMN2, MAP1B, CLU, ITGA3, GDPD5, ABI1, DPYSL2, TIMP2, CXADR, PALLD, SMO, GPM6A, PTK2B, DLG3, BOC
	ruffle membrane	GO:0032587	2.48555e-05	SPRY2, EZR, DIAPH1, PDPN, EPB41L5, WWC1, SNTG1, SYNJ2, KSR1, TPM1, SPATA13, KANK1
	cell projection membrane	GO:0031253	4.0882e-05	TRPM6, DIAPH1, PDPN, PODXL, MYO1D, WWC1, ITGA3, WLS, SLC9A3R1, TPM1, KANK1, SPRY2, SMO, EZR, SYNE2, EPB41L5, SNTG1, SYNJ2, KSR1, CYS1, LRP2, SPATA13, DPP4, DLG1
	membrane raft	GO:0045121	4.43894e-05	PRKCZ, ATP1B1, CXADR, SERPINH1, IGF1R, EZR, PTGIS, PTK2B, SLC2A3, SYNJ2, CYS1, MYOF, DPP4, DLG1, KCND3, KCND2, NOS1AP, PODXL, MYO1D, SLC9A3R1, SMO, CPE, SULF1, EFNA5, LRP2, EMP2
	filopodium	GO:0030175	5.4049e-05	EZR, SYNE2, GPM6A, SHTN1, PDPN, PODXL, NLGN1, ITGA3, ABI1, SLC9A3R1, CXADR, PALLD, SPATA13
	dendrite	GO:0030425	5.55679e-05	COBL, SLC38A2, CNN3, KCNAB1, CALD1, GABRB1, CLU, KCNIP3, GPM6A, PTK2B, ARHGAP44, INPP5F, DLG3, SEMA3A, IL1RAPL1, MYO5B, PTPRK, AR, KCND3, KCND2, MPDZ, MAP1B, MYO1D, NLGN1, GRIN2A, ASIC2, ACTN1, GRIA3, WLS, DPYSL2, ITPR3, SMO, SYNE1, CPE, ADCY9, SIPA1L1, ROR2, BMPR1B, CACNA1A
	perinuclear region of cytoplasm	GO:0048471	5.63571e-05	PAM, COBL, PRKCZ, S100A6, SHTN1, RHPN2, CLU, MRVI1, SYNC, WWC1, CD2AP, RAB40B, ALDH1A2, DAB2, EZR, MEIS2, PTK2B, SYNJ2, TGFA, MYO5B, DLG1, DYNC1I1, PLD1, KCND3, KCND2, STMN2, STK26, MAP1B, ITGA3, ACKR3, GDPD5, PATJ, ITPR3, SLC9A3R1, BICD1, SYNE1, PLA2G4A, EML1, CD34, PPP1R13B, EIF2AK2, ARHGAP10
	cytoskeleton	GO:0005856	6.86624e-05	CTNNAL1, SHTN1, WASF1, FAM110B, PAWR, GLI3, CD2AP, KIFC3, CCDC141, KIF13A, SPRY2, FRMD5, SLC16A1, FRMD6, DDX60, SYNJ2, SNTB2, STK39, CYS1, DLG1, DYNC1I1, F11R, FILIP1, STK26, ACTN1, CDK6, PDE4D, SLC9A3R1, PALLD, EML6, BICD1, MARK1, ARHGEF10, EML2, FMN1, KRT19, EML1, PLEKHH2, CGN, SIPA1L1, FRMD4B, EPB41L5, ROR1, SNTG1, ROR2, PDE4DIP, ADD3, DYNC1I2, PARVA, KAZN, CGNL1, KIZ, COBL, PRKCZ, SHROOM2, CN…
	plasma membrane raft	GO:0044853	8.70517e-05	KCND3, ATP1B1, KCND2, NOS1AP, MYO1D, SMO, IGF1R, EZR, PTGIS, SLC2A3, EFNA5, EMP2, MYOF
	actin filament	GO:0005884	0.000311212	FMN1, COBL, PRKCZ, SHROOM2, EZR, CALD1, WIPF3, ACTN1, PAWR, PALLD, CD2AP, TPM1
	caveola	GO:0005901	0.000653248	IGF1R, SMO, ATP1B1, KCND3, KCND2, PTGIS, NOS1AP, SLC2A3, EFNA5, MYOF, EMP2
	actin cytoskeleton	GO:0015629	0.00077908	COBL, PRKCZ, CGNL1, SHROOM2, CNN3, CALD1, ABLIM3, PEAK1, PAWR, TPM1, CD2AP, EZR, WIPF3, MYO5B, BAIAP2L1, MYO1D, ACTN1, PALLD, FMN1, KRT19, PLEKHH2, CGN, SVIL, CDC42BPA, ROR1, ZFP185, MYLK, PARVA
	dendritic spine	GO:0043197	0.000833054	KCND2, CNN3, CALD1, MAP1B, NLGN1, ASIC2, GRIN2A, ACTN1, GRIA3, SYNE1, GPM6A, ARHGAP44, SIPA1L1, MYO5B
	neuron spine	GO:0044309	0.000939359	KCND2, CNN3, CALD1, MAP1B, NLGN1, ASIC2, GRIN2A, ACTN1, GRIA3, SYNE1, GPM6A, ARHGAP44, SIPA1L1, MYO5B
BP	cell surface receptor signaling pathway	GO:0007166	1.13679e-17	ADGRA3, PLXNA4, SHTN1, IL18, TSPAN5, IL17RE, RNF213, KANK1, DAB2, GATA6, HTRA1, GAB1, CCBE1, PDGFD, RC3H1, PTPRK, BCR, PTPRF, GRIN2A, PDE4D, MARK1, MGAT3, KRT19, RBPMS, CPE, SIPA1L1, CELF4, COL1A2, ROR1, ABAT, ROR2, EFNA5, ADAMTS3, EMP2, LRRK1, TWSG1, GCNT2, MAPKAPK3, AFAP1L2, IL33, BICC1, CACNB4, GREM2, SEMA5A, CRB2, UPK1B, ADAM33, NR1H4, CSF1R, BMP4, SASH1, RYK, EFEMP1, ITGA3, GAS1, GAS6, PRICK…
	cell migration	GO:0016477	1.61995e-17	ARSB, SHTN1, IL16, IL18, HEXB, WWC1, PAWR, PRKG1, CXADR, GLI3, CD2AP, KANK1, CCDC141, DAB2, PAK3, SEMA3F, CCBE1, SEMA3C, PDGFD, SEMA3A, FGF1, ANO6, MTUS1, DPP4, PTPRK, TMEFF2, RAP2A, PLD1, BCR, PTPRF, PDPN, ARID5B, PDE4D, SLC9A3R1, PALLD, MARK1, PRKD1, DDR1, TNS3, SMO, STYK1, CD34, RRAS2, EPB41L5, ROR2, SPATA13, EMP2, PARVA, PRKCZ, SHROOM2, GCNT2, DIAPH1, ENPP2, STK10, COL3A1, PEAK1, IL33, NEO1, …
	nervous system development	GO:0007399	1.63454e-17	PLXNA4, SHTN1, SCN3B, GABRB1, PRKG1, KANK1, B2M, CCDC141, DAB2, AFDN, ITPK1, RBFOX1, PTPRK, BCR, PTPRF, STMN2, MPDZ, GRIN2A, MARK1, PTPRQ, CPE, ABCB1B, LAMC3, SIPA1L1, ROR1, ABAT, ROR2, EFNA5, COBL, PAM, TWSG1, SLC38A2, ENPP2, DIAPH1, CLU, IL33, SOX6, TIMP2, MEIS1, SEMA5A, SERINC5, CRB2, SH3TC2, IL1RAPL1, CSF1R, BMP4, RYK, EFEMP1, PCDH15, ITGA3, GAS1, NTN1, DAGLB, GAS6, SYNE1, PRICKLE1, SYT17, CA…
	actin cytoskeleton organization	GO:0030036	1.69496e-16	SHTN1, WASF1, PDLIM4, ARHGAP18, PAWR, CXADR, CD2AP, KANK1, FRMD5, FRMD6, PAK3, DLG1, RAP2A, F11R, TMEFF2, BCR, TRPM7, MICAL2, ARHGAP28, ACTN1, SLC9A3R1, PALLD, ARHGEF10, FMN1, KRT19, PLEKHH2, SIPA1L1, EPB41L5, FCHSD2, EMP2, PARVA, PRKCZ, COBL, SHROOM2, CNN3, DIAPH1, CALD1, ABLIM3, ELN, DIAPH3, EPB41L4A, TPM1, SEMA5A, SORBS3, EZR, PTK2B, WIPF3, CSF1R, COBLL1, PHACTR1, BAIAP2L1, ANXA1, PCDH15, CDC4…
	animal organ development	GO:0048513	1.60058e-15	PLXNA4, TUFT1, IL18, PTGS1, BBX, ILDR2, PRKG1, IL31RA, B2M, CCDC141, DAB2, PTGIS, HTRA1, GATA6, GAB1, CCBE1, AFDN, PDGFD, RC3H1, RBFOX1, BCR, PDPN, ACTN1, PTPRQ, TNS3, KRT19, CPE, CD34, LAMC3, IGSF3, COL1A2, ABAT, ROR2, EFNA5, ZFP516, EIF2AK2, LRRK1, FRAS1, KAZN, TWSG1, PAM, TSHZ3, COBL, SLC38A2, GCNT2, RBP1, DIAPH1, TFCP2L1, CLU, ELN, RABGAP1L, BICC1, CACNB4, SOX6, MEIS1, SERPINH1, WT1, SEMA5A, …
	neurogenesis	GO:0022008	1.9105e-15	PLXNA4, SHTN1, GABRB1, PRKG1, KANK1, B2M, DAB2, AFDN, PTPRK, PTPRF, STMN2, GRIN2A, MARK1, PTPRQ, LAMC3, SIPA1L1, ROR1, ROR2, EFNA5, COBL, DIAPH1, ENPP2, CLU, IL33, SOX6, TIMP2, MEIS1, SEMA5A, SH3TC2, IL1RAPL1, CSF1R, BMP4, RYK, EFEMP1, PCDH15, ITGA3, GAS1, NTN1, DAGLB, GAS6, SYNE1, SYT17, CACNA1A, ARSB, HEXB, GLI3, PAK3, SEMA3F, IL1RAP, SEMA3C, SEMA3A, BOC, RAP2A, RUNX1T1, MPP5, CDK6, PALLD, SLC9…
	regulation of cell motility	GO:2000145	4.04508e-15	ARSB, PLXNA4, SHTN1, IL18, ARHGAP18, PAWR, PRKG1, KANK1, DAB2, PAK3, SEMA3F, GAB1, CCBE1, SEMA3C, SEMA3A, PDGFD, FGF1, ANO6, MTUS1, PTPRK, TMEFF2, RAP2A, PLD1, BCR, PDPN, SLC9A3R1, PRKD1, RRAS2, EPB41L5, ROR2, SPATA13, EMP2, GCNT2, DIAPH1, ENPP2, STK10, COL3A1, IL33, DCN, NEO1, TPM1, SEMA5A, IGF1R, PTK2B, INPP5F, HSPA5, CSF1R, BMP4, SASH1, FLRT2, PODXL, EFEMP1, ANXA1, ITGA3, DOCK5, NTN1, GAS6, NB…
	cell morphogenesis	GO:0000902	1.20416e-14	PLXNA4, SHTN1, WASF1, HEXB, ARHGAP18, PAWR, GLI3, KANK1, DAB2, FRMD6, PAK3, SEMA3F, SEMA3C, SEMA3A, BOC, DLG1, RAP2A, AR, PTPRF, PDPN, ACTN1, SLC9A3R1, PALLD, PTPRQ, FMN1, DDR1, SMO, LAMC3, CGN, SIPA1L1, EPB41L5, EFNA5, CUX1, PARVA, COBL, PRKCZ, SHROOM2, GCNT2, DIAPH1, ENPP2, ABLIM3, TFCP2L1, PEAK1, CLU, ABI1, SOX6, NEO1, TPM1, WT1, SEMA5A, IGF1R, RGMA, EZR, GPM6A, CRB2, PTK2B, WIPF3, IL1RAPL1, M…
	cell development	GO:0048468	1.29675e-14	PLXNA4, SHTN1, GABRB1, PRKG1, KANK1, B2M, DAB2, GATA6, AFDN, F11R, PTPRK, PTPRF, STMN2, ACTN1, PDE4D, PTPRQ, KRT19, ABCB1B, LAMC3, CGN, SIPA1L1, ROR1, ROR2, EFNA5, LRRK1, COBL, GCNT2, DIAPH1, ENPP2, TFCP2L1, PEAK1, CLU, RABGAP1L, CACNB4, SOX6, TIMP2, MEIS1, SERPINH1, WT1, SEMA5A, CRB2, JUND, SH3TC2, IL1RAPL1, CSF1R, BMP4, RYK, PODXL, EFEMP1, PCDH15, ITGA3, GAS1, DOCK5, NTN1, SYNE1, SYT17, CACNA1A…
	enzyme linked receptor protein signaling pathway	GO:0007167	1.34501e-14	FGF9, KANK1, SPRY2, DAB2, GPC3, GATA6, HTRA1, GAB1, CCBE1, TGFA, PDGFD, FGF1, PTPRK, AR, BCR, PTPRF, ARID5B, SLC9A3R1, PRKD1, DDR1, RBPMS, STYK1, SIPA1L1, ROR1, COL1A2, ROR2, EFNA5, PPM1L, ADAMTS3, TWSG1, PRKCZ, GCNT2, TIPARP, COL3A1, CD109, AFAP1L2, DCN, NEO1, CDH3, GREM2, RGMA, IGF1R, CRB2, PTK2B, VWC2, HSPA5, NR1H4, CSF1R, BMP4, FLRT2, NCEH1, BAIAP2L1, EFEMP1, NPR1, AHI1, ITGA3, COL4A6, GAS6, …
	regulation of cell migration	GO:0030334	1.68832e-14	ARSB, PLXNA4, SHTN1, IL18, PAWR, PRKG1, KANK1, DAB2, PAK3, SEMA3F, GAB1, CCBE1, SEMA3C, SEMA3A, PDGFD, FGF1, ANO6, MTUS1, PTPRK, TMEFF2, RAP2A, PLD1, BCR, PDPN, SLC9A3R1, PRKD1, RRAS2, EPB41L5, ROR2, SPATA13, EMP2, GCNT2, DIAPH1, ENPP2, STK10, COL3A1, DCN, NEO1, IL33, TPM1, SEMA5A, IGF1R, PTK2B, HSPA5, CSF1R, BMP4, SASH1, FLRT2, PODXL, EFEMP1, ANXA1, ITGA3, DOCK5, NTN1, GAS6, NBL1, SYNE2, SULF1, …
	cell morphogenesis involved in differentiation	GO:0000904	5.35162e-13	PLXNA4, SHTN1, PAWR, GLI3, KANK1, DAB2, FRMD6, PAK3, SEMA3F, SEMA3C, SEMA3A, BOC, RAP2A, AR, PTPRF, ACTN1, SLC9A3R1, PALLD, PTPRQ, FMN1, SMO, LAMC3, CGN, SIPA1L1, EPB41L5, EFNA5, CUX1, PARVA, COBL, GCNT2, ENPP2, PEAK1, ABI1, NEO1, WT1, SEMA5A, IGF1R, RGMA, CRB2, IL1RAPL1, MYO5B, CSF1R, BMP4, FLRT2, PTPRD, RYK, MAP1B, NLGN1, PCDH15, GAS1, DPYSL2, DOCK5, ISL1, NTN1, FBLN1, SYNE1, BMPR1B, PHLDB2, CA…
	neuron projection development	GO:0031175	6.93312e-13	ARSB, PLXNA4, SHTN1, PRKG1, GLI3, KANK1, B2M, DAB2, PAK3, SEMA3F, IL1RAP, SEMA3C, SEMA3A, BOC, PTPRK, RAP2A, PTPRF, STMN2, RUNX1T1, PALLD, FMN1, PRKD1, DDR1, SMO, SIPA1L1, EFNA5, CUX1, PRKCZ, COBL, DIAPH1, CLU, ABI1, NEO1, SEMA5A, IGF1R, RGMA, GPM6A, PTK2B, INPP5F, HSPA5, IL1RAPL1, MYO5B, CSF1R, BMP4, FLRT2, PTPRD, RYK, EFEMP1, MAP1B, UBE4B, NLGN1, AHI1, ITGA3, GDPD5, GAS1, DPYSL2, ISL1, NTN1, NB…
	regulation of signal transduction	GO:0009966	1.74772e-12	SLC44A2, IL18, TSPAN5, RNF213, KANK1, IL31RA, DAB2, PTGIS, GATA6, HTRA1, CCBE1, GAB1, PDGFD, RC3H1, BCR, PTPRF, GRIN2A, PDE4D, BICD1, RBPMS, SIPA1L1, CELF4, ABAT, ROR2, ADAMTS3, EIF2AK2, SPATA13, EMP2, LRRK1, TWSG1, GCNT2, CLU, AFAP1L2, BICC1, TIMP2, GREM2, SEMA5A, CRB2, OTUD7B, SH3TC2, NR1H4, CSF1R, BMP4, SASH1, RYK, PTPN13, ITGA3, GAS1, GAS6, TRAF3IP2, PRICKLE1, NXN, SLC7A1, CDC42BPA, PDIA3, FG…
	organ morphogenesis	GO:0009887	5.97391e-12	FGF9, GLI3, SPRY2, DAB2, TNFRSF11B, GPC3, OSR1, GATA6, HTRA1, TGFA, SEMA3C, AFDN, SEMA3A, FGF1, DLG1, AR, BCR, ARID5B, MICAL2, SLC9A3R1, PTPRQ, FMN1, DDR1, SMO, CPE, CD34, COL1A2, ROR2, ZFPM2, WNT9A, PARVA, FRAS1, TWSG1, TSHZ3, PAM, SHROOM2, NKD1, COL3A1, TIPARP, TPM1, SERPINH1, MEIS1, WT1, ALDH1A1, ALDH1A2, IGF1R, CRB2, TGM2, GCNT1, BMP4, FLRT2, RYK, EFEMP1, UBE4B, AHI1, PCDH15, GAS1, ISL1, COL5…
	regulation of cell morphogenesis	GO:0022604	1.47088e-11	GCNT2, PLXNA4, SHTN1, ENPP2, DIAPH1, HEXB, ARHGAP18, PAWR, TPM1, KANK1, SEMA5A, RGMA, DAB2, EZR, PTK2B, PAK3, CRB2, SEMA3F, WIPF3, SEMA3C, SEMA3A, IL1RAPL1, MYO5B, CSF1R, DLG1, RAP2A, PTPRD, PTPRF, RYK, PDPN, MAP1B, NLGN1, ANXA1, DPYSL2, SLC9A3R1, DOCK5, ATG3, NTN1, FBLN1, SYNE1, SIPA1L1, EPB41L5, EFNA5, CUX1, SYT17, PHLDB2, CACNA1A, PARVA
	neuron development	GO:0048666	2.11306e-11	ARSB, PLXNA4, SHTN1, GABRB1, PRKG1, GLI3, KANK1, B2M, DAB2, PAK3, SEMA3F, IL1RAP, SEMA3C, SEMA3A, BOC, PTPRK, RAP2A, PTPRF, STMN2, RUNX1T1, SLC9A3R1, PALLD, PTPRQ, FMN1, PRKD1, DDR1, SMO, SIPA1L1, EFNA5, CUX1, PRKCZ, COBL, DIAPH1, CLU, ABI1, NEO1, SEMA5A, IGF1R, RGMA, GPM6A, PTK2B, INPP5F, HSPA5, IL1RAPL1, MYO5B, CSF1R, BMP4, FLRT2, PTPRD, RYK, EFEMP1, MAP1B, UBE4B, NLGN1, AHI1, PCDH15, ITGA3, GD…
	regulation of neuron differentiation	GO:0045664	3.22679e-11	ARSB, PLXNA4, SHTN1, GLI3, KANK1, B2M, DAB2, PAK3, SEMA3F, IL1RAP, SEMA3C, SEMA3A, RAP2A, PTPRF, STMN2, RUNX1T1, PRKD1, SIPA1L1, EFNA5, CUX1, COBL, NEO1, TIMP2, MEIS1, SEMA5A, RGMA, IGF1R, PTK2B, INPP5F, VWC2, HSPA5, IL1RAPL1, MYO5B, BMP4, PTPRD, RYK, MAP1B, EFEMP1, NLGN1, AHI1, ITGA3, GDPD5, DPYSL2, ISL1, NTN1, NBL1, SYNE1, CDON, TENM3, PBX1, SYT17, CACNA1A
	regulation of nervous system development	GO:0051960	5.72628e-11	ARSB, PLXNA4, SHTN1, GLI3, KANK1, B2M, DAB2, PAK3, SEMA3F, IL1RAP, SEMA3C, AFDN, SEMA3A, DLG1, RAP2A, PTPRF, STMN2, RUNX1T1, PRKD1, SMO, CPE, SIPA1L1, MYRF, EFNA5, CUX1, COBL, ENPP2, COL3A1, NEO1, TIMP2, MEIS1, SEMA5A, IGF1R, RGMA, PTK2B, VWC2, INPP5F, HSPA5, IL1RAPL1, MYO5B, BMP4, FLRT2, PTPRD, RYK, EFEMP1, MAP1B, ASIC2, NLGN1, AHI1, ITGA3, GDPD5, DPYSL2, ISL1, NTN1, NBL1, SYNE1, CDON, TENM3, PB…
	regulation of neuron projection development	GO:0010975	1.31398e-10	ARSB, COBL, PLXNA4, SHTN1, NEO1, KANK1, B2M, SEMA5A, RGMA, IGF1R, DAB2, PTK2B, PAK3, SEMA3F, IL1RAP, INPP5F, SEMA3C, HSPA5, SEMA3A, IL1RAPL1, MYO5B, BMP4, RAP2A, PTPRD, PTPRF, RYK, STMN2, MAP1B, EFEMP1, NLGN1, RUNX1T1, AHI1, ITGA3, DPYSL2, NTN1, PRKD1, SYNE1, SIPA1L1, TENM3, EFNA5, CUX1, SYT17, CACNA1A
	regulation of neurogenesis	GO:0050767	1.38673e-10	ARSB, PLXNA4, SHTN1, GLI3, KANK1, B2M, DAB2, PAK3, SEMA3F, IL1RAP, SEMA3C, AFDN, SEMA3A, RAP2A, PTPRF, STMN2, RUNX1T1, PRKD1, SMO, SIPA1L1, EFNA5, CUX1, COBL, ENPP2, COL3A1, NEO1, TIMP2, MEIS1, SEMA5A, RGMA, IGF1R, PTK2B, INPP5F, VWC2, HSPA5, IL1RAPL1, MYO5B, BMP4, FLRT2, PTPRD, RYK, EFEMP1, MAP1B, NLGN1, AHI1, ITGA3, GDPD5, DPYSL2, ISL1, NTN1, NBL1, SYNE1, CDON, TENM3, PBX1, SYT17, CACNA1A
	neuron differentiation	GO:0030182	1.88495e-10	ARSB, PLXNA4, SHTN1, GABRB1, PRKG1, GLI3, KANK1, B2M, DAB2, PAK3, SEMA3F, IL1RAP, SEMA3C, SEMA3A, BOC, PTPRK, RAP2A, PTPRF, STMN2, RUNX1T1, SLC9A3R1, PALLD, PTPRQ, PRKD1, FMN1, DDR1, SMO, SIPA1L1, EFNA5, WNT9A, CUX1, COBL, PRKCZ, DIAPH1, CLU, NFIX, ABI1, NEO1, TIMP2, MEIS1, SEMA5A, ALDH1A2, IGF1R, RGMA, GPM6A, PTK2B, VWC2, INPP5F, HSPA5, IL1RAPL1, MYO5B, CSF1R, BMP4, FLRT2, PTPRD, RYK, EFEMP1, MA…
	positive regulation of signal transduction	GO:0009967	1.9573e-10	SLC44A2, PDIA3, FGF9, IL18, TSPAN5, WWC1, KANK1, IL31RA, SPRY2, DAB2, TNFRSF11B, GPC3, PTGIS, NOD1, RSPO1, GATA6, DDX60, GAB1, CCBE1, TGFA, PDGFD, FGF1, RC3H1, AR, GRIN2A, ACKR3, WLS, SLC9A3R1, PRKD1, SMO, RBPMS, ROR2, ABAT, WNT9A, ADAMTS3, KSR1, EIF2AK2, EMP2, LRRK1, TWSG1, PRKCZ, NKD1, GCNT2, C3, COL3A1, CLU, AFAP1L2, DCN, NEO1, CDH3, TIMP2, SEMA5A, IGF1R, SORBS3, DISP1, CRB2, PTK2B, TGM2, PLA2…
	positive regulation of cell communication	GO:0010647	1.2431e-09	SLC44A2, PDIA3, FGF9, IL18, ANO1, TSPAN5, WWC1, PAWR, KANK1, IL31RA, SPRY2, DAB2, TNFRSF11B, GPC3, PTGIS, NOD1, RSPO1, GATA6, DDX60, GAB1, CCBE1, TGFA, PDGFD, FGF1, RC3H1, AR, GRIN2A, ACKR3, WLS, SLC9A3R1, PRKD1, SMO, RBPMS, ROR2, ABAT, WNT9A, ADAMTS3, KSR1, EIF2AK2, EMP2, LRRK1, PRKCZ, TWSG1, NKD1, GCNT2, C3, COL3A1, CLU, AFAP1L2, DCN, NEO1, CDH3, TIMP2, SEMA5A, IGF1R, SORBS3, DISP1, CRB2, PTK2B…
	morphogenesis of an epithelium	GO:0002009	1.87184e-09	FRAS1, COBL, NKD1, GLI3, WT1, SEMA5A, ALDH1A1, RGMA, IGF1R, SPRY2, ALDH1A2, DAB2, GPC3, OSR1, TGM2, DLG3, SEMA3C, SEMA3A, FGF1, DLG1, BMP4, TMEFF2, AR, RYK, MICAL2, PODXL, MPP5, AHI1, PCDH15, SLC9A3R1, NTN1, WNT2B, FMN1, DDR1, SMO, PRICKLE1, SULF1, EPB41L5, ROR2, PBX1, PHLDB2, IGFBP5
MF	cadherin binding involved in cell-cell adhesion	GO:0098641	9.26796e-07	COBLL1, F11R, SHTN1, CNN3, BAIAP2L1, TBC1D10A, DIAPH3, PPFIBP1, ANXA1, PFKP, ARHGAP18, ABI1, CD2AP, TNKS1BP1, EZR, CGN, PPL, AFDN, TMPO, HSPA5, PHLDB2, TJP2, PARVA, DLG1, EPN2
	gated channel activity	GO:0022836	5.20004e-05	CACNA2D1, KCND3, KCND2, SCN3B, GABRA3, KCNAB1, GABRB1, ANO1, GRIN2A, ASIC2, CACNB2, GRIA3, CACNB4, ITPR3, GAS6, KCNIP3, KCNT2, PTK2B, NALCN, ANO6, PIEZO2, IL1RAPL1, CACNA1A
	substrate-specific channel activity	GO:0022838	0.00010196	TRPM6, CACNA2D1, KCND3, KCND2, SCN3B, KCNAB1, PDPN, TRPM7, GABRA3, GABRB1, ANO1, GRIN2A, ASIC2, CACNB2, GRIA3, CACNB4, ITPR3, GAS6, KCNIP3, GPM6A, KCNT2, PTK2B, NALCN, PIEZO2, ANO6, IL1RAPL1, CACNA1A
	ion channel activity	GO:0005216	0.000157112	TRPM6, CACNA2D1, KCND3, KCND2, SCN3B, KCNAB1, TRPM7, GABRA3, GABRB1, ANO1, GRIN2A, ASIC2, CACNB2, GRIA3, CACNB4, ITPR3, GAS6, KCNIP3, GPM6A, KCNT2, PTK2B, NALCN, PIEZO2, ANO6, IL1RAPL1, CACNA1A
	protein kinase activity	GO:0004672	0.000203051	PRKCZ, STK10, PEAK1, MAPKAPK3, PXK, PRKG1, IGF1R, OSR1, PTK2B, PAK3, STK39, CSF1R, TRPM6, BCR, PTPN3, TRPM7, RYK, STK26, EFEMP1, NPR1, CDK6, MARK1, PRKD1, DDR1, MAST4, STYK1, MAPK4, CDC42BPA, ROR1, ROR2, KSR1, EIF2AK2, BMPR1B, LRRK1, MYLK
	actin filament binding	GO:0051015	0.000305467	CTNNAL1, SHROOM2, SYNE1, SYNE2, EZR, SHTN1, SIPA1L1, SVIL, MYO1D, CACNB2, WIPF3, ACTN1, TPM1
	calcium ion binding	GO:0005509	0.00052963	PAM, NKD1, S100A6, SPOCK3, ENPP2, SPOCK2, CDH3, KCNIP3, MCTP2, CRB2, CCBE1, TGM2, MATN4, HPCAL1, MICU2, EFEMP1, ANXA1, RPH3AL, ACTN1, PCDH15, NID2, ITPR3, GAS6, SLC25A12, FBLN1, PLA2G4A, THBD, FBLN2, SULF1, NINL, LRP2, MEGF6, SYT17, ADGRL3, CDH11, TLL1
	protein kinase binding	GO:0019901	0.00065387	PRKCZ, KIZ, PAM, CACNB2, PAWR, CACNB4, PRKG1, SPRY2, EZR, OSR1, PTK2B, GATA6, IL1RAP, STK39, SV2A, DLG1, SASH1, PTPRK, PTPRF, GRIN2A, PTPN14, NPR1, DPYSL2, PKIA, GAS6, IFNAR2, PRLR, MAPK4, SIPA1L1, KSR1, EMP2, ADD3
	guanylate kinase activity	GO:0004385	0.000682978	MPP5, MPP6, DLG3, DLG1
	insulin-like growth factor I binding	GO:0031994	0.00387104	IGF1R, IGFBP6, IGFBP4, IGFBP5
	cation transmembrane transporter activity	GO:0008324	0.00527598	SLC44A1, ATP1B1, KCNAB1, SCN3B, ANO1, CACNB2, CACNB4, KCNIP3, GPM6A, SLC39A8, NALCN, SLC4A4, IL1RAPL1, PIEZO2, ANO6, KCND3, CACNA2D1, TRPM6, KCND2, TRPM7, ASIC2, SLC10A6, GRIN2A, ITPR3, ATP13A3, GAS6, KCNT2, CACNA1A
	phosphoric diester hydrolase activity	GO:0008081	0.00870343	PLCL1, PLCXD3, PLD1, ENPP2, GDPD5, PDE4D, PDE10A, SMPD3
	transmembrane receptor protein kinase activity	GO:0019199	0.0111105	IGF1R, DDR1, RYK, EFEMP1, ROR1, ROR2, BMPR1B, CSF1R
	carboxylic acid transmembrane transporter activity	GO:0046943	0.0127062	SLC25A12, SERINC5, SLC16A1, SLC38A2, PDPN, SLC7A1, SLC10A6, SLC38A1, SLCO2A1
	transmembrane receptor protein tyrosine kinase activity	GO:0004714	0.0156876	IGF1R, DDR1, RYK, EFEMP1, ROR1, ROR2, CSF1R
	insulin-like growth factor II binding	GO:0031995	0.0192548	IGFBP6, IGFBP4, IGFBP5
	nucleobase-containing compound kinase activity	GO:0019205	0.0285184	ADK, MPP5, MPP6, DLG3, DLG1
	microtubule binding	GO:0008017	0.0288823	DYNC1I1, EML2, KIF13A, FMN1, EML1, EZR, CNN3, CGN, MAP1B, DPYSL2, MID1, KIFC3
	phosphatase activity	GO:0016791	0.0365694	PTPRK, PTPRD, PTPRF, PTPN3, PTPN14, PTPN13, PLPP1, PTPRQ, DUSP5, SYNJ2, DNAJC6, INPP5F, PPM1L, PPP2R2B
	cytokine receptor activity	GO:0004896	0.0408055	IFNAR2, PRLR, IL1RAP, IL17RE, ACKR3, IL17RD, IL31RA

## Sheet: Cluster 2
Table S1D: GO enrichment analysis of differentially expressed genes in IH compared to RA in cluster -2.
GO	Term Description	IDs	P-value	Genes
CC	collagen-containing extracellular matrix	GO:0062023	2.53e-17	Adamts12,Adamts2,Adamts5,Col14a1,Col1a2,Col5a1,Col5a2,Efemp1,Entpd1,Fbln2,Fbn1,Fn1,Gpc6,Hmcn1,Lama2,Lamc1,Loxl1,Loxl2,Nid1,Ntn1,Ntn4,Tgfb2,Timp2,Vit
	extracellular matrix	GO:0031012	2.24e-16	Adamts12,Adamts2,Adamts5,Clec3b,Col14a1,Col1a2,Col5a1,Col5a2,Efemp1,Entpd1,Fbln2,Fbn1,Fn1,Gpc6,Hmcn1,Lama2,Lamc1,Loxl1,Loxl2,Ltbp1,Mfap5,Nid1,Ntn1,Ntn4,Tgfb2,Tgfbr3,Timp2,Vcan,Vit
	basement membrane	GO:0005604	2.1e-10	Col5a1,Efemp1,Entpd1,Fbn1,Fn1,Hmcn1,Lama2,Lamc1,Loxl1,Loxl2,Nid1,Ntn1,Ntn4,Tgfb2,Timp2
	extracellular matrix component	GO:0044420	4.66e-09	Col1a2,Col5a1,Col5a2,Entpd1,Fbn1,Fn1,Lama2,Lamc1,Ltbp1,Mfap5,Nid1
	cell periphery	GO:0071944	4.66e-09	Ackr3,Add3,Adra1b,Akap12,Akap13,Akt3,Ano3,Antxr1,Antxr2,Anxa3,Arhgef28,Asap1,Asap2,Atp8b1,Axl,Cblb,Cd34,Cd55,Clcn5,Csf1,Cyth3,Dbn1,Dcbld2,Ddr2,Dlg4,Dlgap4,Dnm1,Dock4,Dpp4,Egfr,Ehbp1,Enox1,Entpd1,Epb4.1l2,Errfi1,Exoc6b,Fam129a,Fap,Fer,Flnb,Fn1,Frmd6,Fyn,Gab2,Gpc6,Gpm6b,Gpr133,Heg1,Hmcn1,Itga11,Itga9,Lama2,Lima1,Lpar1,Lsp1,Magi2,Mrc2,Myo1e,Myof,Nid1,Nptn,Ntn1,Ntn4,Ntrk3,Pcdh19,Pdgfra,Phlpp1,Pla2r1,…
	plasma membrane	GO:0005886	6.48e-08	Ackr3,Add3,Adra1b,Akap12,Akt3,Ano3,Antxr1,Antxr2,Anxa3,Arhgef28,Asap1,Asap2,Atp8b1,Axl,Cblb,Cd34,Cd55,Clcn5,Csf1,Cyth3,Dbn1,Dcbld2,Ddr2,Dlg4,Dlgap4,Dnm1,Dock4,Dpp4,Egfr,Ehbp1,Enox1,Entpd1,Epb4.1l2,Errfi1,Fam129a,Fap,Fer,Flnb,Fn1,Frmd6,Fyn,Gab2,Gpc6,Gpm6b,Gpr133,Heg1,Hmcn1,Itga11,Itga9,Lama2,Lima1,Lpar1,Lsp1,Magi2,Mrc2,Myof,Nptn,Ntn4,Ntrk3,Pcdh19,Pdgfra,Phlpp1,Pla2r1,Plce1,Plxdc2,Ppap2b,Prkca,Psd3…
	extracellular region	GO:0005576	1.88e-07	Adamts12,Adamts16,Adamts2,Adamts5,Axl,C1qtnf7,Cd34,Clec3b,Col14a1,Col1a2,Col5a1,Col5a2,Dpp4,Dpysl3,Efemp1,Emilin2,Enox1,Entpd1,Fap,Fbln2,Fbn1,Figf,Fn1,Gpc6,Hmcn1,Htra3,Lama2,Lamc1,Loxl1,Loxl2,Ltbp1,Man2a1,Mfap5,Nid1,Ntn1,Ntn4,Nxpe4,Pamr1,Pcolce2,Pi16,Pla2r1,Sema3c,Sema3e,Serping1,Slit2,St3gal2,Tek,Tgfb2,Tgfbr3,Thsd7a,Timp2,Vcan,Vit
	extracellular region part	GO:0044421	4.47e-07	Adamts12,Adamts2,Adamts5,Axl,C1qtnf7,Cd34,Clec3b,Col14a1,Col1a2,Col5a1,Col5a2,Dpysl3,Efemp1,Enox1,Entpd1,Fap,Fbln2,Fbn1,Figf,Fn1,Gpc6,Hmcn1,Lama2,Lamc1,Loxl1,Loxl2,Ltbp1,Man2a1,Mfap5,Nid1,Ntn1,Ntn4,Pi16,Sema3c,Serping1,Slit2,Tgfb2,Tgfbr3,Timp2,Vcan,Vit
	membrane	GO:0016020	1.17e-05	A4galt,Abca6,Ackr3,Adam19,Add3,Adra1b,Agpat4,Aig1,Akap12,Akap13,Akt3,Ano3,Antxr1,Antxr2,Anxa3,Arhgef28,Asap1,Asap2,Atp8b1,Axl,Cblb,Cd34,Cd55,Clcn5,Coro2b,Csf1,Cyth3,Dbn1,Dcbld2,Ddr2,Disp1,Dlg4,Dlgap4,Dnm1,Dock4,Dpp4,Egfr,Ehbp1,Enox1,Entpd1,Epb4.1l2,Errfi1,Ext1,Fam129a,Fap,Fer,Figf,Flnb,Fn1,Frmd6,Fyn,Gab2,Galnt16,Gpc6,Gpm6b,Gpr133,Gxylt2,Heg1,Hmcn1,Itga11,Itga9,Lama2,Lhfp,Lima1,Loxl2,Lpar1,Lsp1,Ma…
	cell surface	GO:0009986	1.19e-05	Ackr3,Antxr1,Antxr2,Axl,Cd34,Cd55,Dcbld2,Dpp4,Egfr,Enox1,Entpd1,Fap,Heg1,Lpar1,Mrc2,Pdgfra,Pla2r1,Robo1,Scara5,Sdc2,Slco3a1,Tek,Tgfb2,Tgfbr2,Tgfbr3,Timp2,Vcan
	actin cytoskeleton	GO:0015629	0.00015	Akap13,Arhgap6,Asap1,Coro2b,Dbn1,Ddr2,Dennd2a,Dpysl3,Epb4.1l2,Fer,Flnb,Fyn,Gas7,Lima1,Limch1,Myo1e,Wipf1
	plasma membrane part	GO:0044459	0.00031	Adra1b,Antxr1,Antxr2,Asap1,Atp8b1,Cd34,Cd55,Clcn5,Cyth3,Dbn1,Dcbld2,Ddr2,Dlg4,Dpp4,Egfr,Enox1,Entpd1,Errfi1,Fap,Fer,Fn1,Fyn,Gpc6,Heg1,Hmcn1,Itga11,Itga9,Lima1,Lpar1,Mrc2,Myof,Nptn,Ntrk3,Pcdh19,Pdgfra,Pla2r1,Ppap2b,Prkca,Psd3,Rasgrf1,Robo1,Scara5,Slco3a1,Steap3,Tek,Tgfbr2,Tgfbr3,Trip10,Tspan5
	cell cortex	GO:0005938	0.0013	Add3,Akap13,Dbn1,Dlg4,Epb4.1l2,Exoc6b,Fer,Flnb,Hmcn1,Myo1e,Stxbp6,Trip10
	cell part	GO:0044464	0.0014	A4galt,Abca6,Ackr3,Adam19,Add3,Adra1b,Aff2,Agap1,Agpat4,Aig1,Akap12,Akap13,Akt3,Ano3,Antxr1,Antxr2,Anxa3,Apbb2,Arhgap6,Arhgef28,Arhgef3,Asap1,Asap2,Asap3,Atp8b1,Axl,Bicc1,Bmp1,Bmp6,Cblb,Cd34,Cd55,Celf2,Chd9,Clcn5,Clec3b,Clip4,Cmah,Col1a2,Coro2b,Cpq,Creb5,Csf1,Cyth3,Dbn1,Dcbld2,Dclk1,Ddr2,Dennd2a,Dlg4,Dlgap4,Dnm1,Dock4,Dpp4,Dpysl3,Ebf1,Ebf2,Efemp1,Egfr,Ehbp1,Enox1,Entpd1,Epb4.1l2,Errfi1,Exoc6b,Ext…
	cell junction	GO:0030054	0.0088	Add3,Adra1b,Asap3,Cyth3,Dbn1,Dlg4,Dpp4,Epb4.1l2,Fap,Fer,Flnb,Frmd6,Heg1,Hmcn1,Itga11,Lima1,Magi2,Myo1e,Pard3b,Pdgfra,Psd3,Sdk1,Ston2,Tek
	plasma membrane region	GO:0098590	0.0098	Adra1b,Antxr1,Asap1,Atp8b1,Cd34,Cd55,Dbn1,Ddr2,Dlg4,Dpp4,Egfr,Entpd1,Fap,Fn1,Hmcn1,Itga9,Lima1,Myof,Nptn,Psd3,Rasgrf1,Robo1,Slco3a1,Tek,Tgfbr2
	membrane part	GO:0044425	0.0107	A4galt,Abca6,Ackr3,Adam19,Adra1b,Agpat4,Aig1,Ano3,Antxr1,Antxr2,Asap1,Atp8b1,Axl,Cblb,Cd34,Cd55,Clcn5,Csf1,Cyth3,Dbn1,Dcbld2,Ddr2,Disp1,Dlg4,Dnm1,Dpp4,Egfr,Enox1,Entpd1,Errfi1,Ext1,Fap,Fer,Fn1,Fyn,Galnt16,Gpc6,Gpm6b,Gpr133,Gxylt2,Heg1,Hmcn1,Itga11,Itga9,Lhfp,Lima1,Lpar1,Man1a,Man2a1,Mcu,Micu1,Mrc2,Myof,Nav3,Nptn,Ntrk3,Pcdh19,Pde3a,Pdgfra,Pla2r1,Plxdc2,Ppap2b,Prkca,Psd3,Rasgrf1,Rftn1,Rgs6,Robo1,Sc…
	cytoplasmic region	GO:0099568	0.0176	Add3,Akap13,Dbn1,Dlg4,Epb4.1l2,Exoc6b,Fer,Flnb,Gli3,Hmcn1,Myo1e,Stxbp6,Trip10
	cell projection	GO:0042995	0.0181	Antxr1,Anxa3,Asap1,Asap3,Atp8b1,Cyth3,Dbn1,Dlg4,Dlgap4,Dnm1,Dock4,Dpp4,Dpysl3,Entpd1,Fap,Fer,Flnb,Fyn,Gas7,Gli3,Kif2a,Lama2,Lpar1,Ltbp1,Magi2,Nav1,Nptn,Pdgfra,Prkca,Psd3,Rasgrf1,Robo1,Smurf1,Ston2,Tek,Tgfb2,Thsd7a,Timp2,Trip10,Wipf1
	cell leading edge	GO:0031252	0.0184	Antxr1,Asap3,Cyth3,Dbn1,Dpp4,Dpysl3,Fap,Fer,Gas7,Psd3,Robo1,Wipf1
	plasma membrane bounded cell projection	GO:0120025	0.0184	Antxr1,Anxa3,Asap1,Asap3,Atp8b1,Cyth3,Dbn1,Dlg4,Dlgap4,Dnm1,Dock4,Dpp4,Dpysl3,Entpd1,Fap,Fer,Flnb,Fyn,Gas7,Gli3,Kif2a,Lama2,Lpar1,Ltbp1,Magi2,Nav1,Nptn,Pdgfra,Prkca,Psd3,Rasgrf1,Robo1,Smurf1,Ston2,Tek,Tgfb2,Thsd7a,Timp2,Wipf1
	side of membrane	GO:0098552	0.0212	Antxr1,Antxr2,Cd34,Cd55,Cyth3,Dlg4,Enox1,Errfi1,Fer,Fyn,Heg1,Pdgfra,Tgfbr2,Tgfbr3
	cytoplasm	GO:0005737	0.0235	A4galt,Ackr3,Adam19,Add3,Adra1b,Agap1,Agpat4,Akap12,Akap13,Akt3,Anxa3,Apbb2,Arhgap6,Arhgef28,Arhgef3,Asap1,Asap2,Asap3,Atp8b1,Bicc1,Bmp1,Bmp6,Cblb,Cd34,Celf2,Chd9,Clcn5,Clec3b,Cmah,Col1a2,Coro2b,Cpq,Csf1,Cyth3,Dbn1,Dennd2a,Dlg4,Dnm1,Dock4,Dpp4,Dpysl3,Efemp1,Egfr,Ehbp1,Entpd1,Epb4.1l2,Errfi1,Exoc6b,Ext1,Eya2,Eya4,Fam129a,Fbxl7,Fer,Flnb,Fmnl2,Fn1,Frmd6,Fyn,Gab2,Galnt16,Gan,Gas7,Gli3,Gpc6,Hdac7,Hecw…
	Golgi apparatus	GO:0005794	0.0272	A4galt,Adam19,Asap2,Atp8b1,Bmp1,Clcn5,Cpq,Dnm1,Dock4,Dpp4,Egfr,Ext1,Galnt16,Gpc6,Man1a,Man2a1,Plce1,Ppap2b,Rgs6,Sdc2,Smpd3,St3gal2,Tgfb2,Trip10,Ust,Wbscr17
	apical part of cell	GO:0045177	0.0272	Atp8b1,Cd34,Cd55,Clcn5,Ddr2,Dpp4,Egfr,Fap,Fn1,Prkca,Slco3a1,Tek
	integral component of plasma membrane	GO:0005887	0.0277	Adra1b,Cd34,Clcn5,Dcbld2,Ddr2,Dlg4,Gpc6,Itga11,Itga9,Lpar1,Mrc2,Ntrk3,Pcdh19,Pdgfra,Pla2r1,Ppap2b,Scara5,Slco3a1,Steap3,Tek,Tgfbr2,Tgfbr3,Tspan5
	endocytic vesicle	GO:0030139	0.0344	Anxa3,Dpp4,Egfr,Flnb,Lpar1,Myo1e,Scara5
	cell cortex part	GO:0044448	0.0395	Akap13,Dlg4,Epb4.1l2,Exoc6b,Myo1e,Stxbp6
	neuron part	GO:0097458	0.0427	Add3,Anxa3,Asap1,Atp8b1,Dbn1,Dclk1,Dlg4,Dlgap4,Dnm1,Dock4,Dpysl3,Entpd1,Flnb,Fyn,Lama2,Lpar1,Ltbp1,Magi2,Myo1e,Nav1,Nptn,Pdgfra,Prkca,Psd3,Rasgrf1,Robo1,Sdc2,Smurf1,Ston2,Tgfb2,Timp2
BP	system development	GO:0048731	1.99e-13	Ackr3,Adam19,Adamts16,Adamts2,Adamts5,Adra1b,Akap13,Akt3,Antxr1,Anxa3,Apbb2,Arhgef28,Asap1,Atp8b1,Axl,Bicc1,Bmp1,Bmp6,Cd34,Clec3b,Col14a1,Col1a2,Col5a1,Col5a2,Creb5,Csf1,Dbn1,Dclk1,Ddr2,Disp1,Dlg4,Dpysl3,Ebf2,Efemp1,Egfr,Errfi1,Ext1,Eya4,Fap,Fbn1,Figf,Flnb,Fn1,Fyn,Gab2,Gas7,Gli3,Hdac7,Heg1,Ifi204,Kif2a,Lama2,Lamc1,Loxl2,Lpar1,Ltbp1,Magi2,Man2a1,Mfap5,Myo1e,Nav1,Nhsl1,Nid1,Nptn,Ntn1,Ntn4,Ntrk3,Pcd…
	anatomical structure development	GO:0048856	2.83e-13	Ackr3,Adam19,Adamts16,Adamts2,Adamts5,Adra1b,Akap13,Akt3,Antxr1,Anxa3,Apbb2,Arhgef28,Asap1,Atp8b1,Axl,Bicc1,Bmp1,Bmp6,Cd34,Clec3b,Col14a1,Col1a2,Col5a1,Col5a2,Cpq,Creb5,Csf1,Dbn1,Dclk1,Ddr2,Disp1,Dlg4,Dpysl3,Ebf1,Ebf2,Efemp1,Egfr,Errfi1,Ext1,Eya2,Eya4,Fap,Fbn1,Fer,Figf,Flnb,Fn1,Frmd6,Fyn,Gab2,Gas7,Gli3,Hdac7,Heg1,Hivep2,Ifi204,Kif2a,Lama2,Lamc1,Loxl2,Lpar1,Ltbp1,Magi2,Man2a1,Mfap5,Myo1e,Myof,Nav1…
	multicellular organism development	GO:0007275	1.22e-12	Ackr3,Adam19,Adamts16,Adamts2,Adamts5,Adra1b,Akap13,Akt3,Antxr1,Anxa3,Apbb2,Arhgef28,Asap1,Atp8b1,Axl,Bicc1,Bmp1,Bmp6,Cd34,Clec3b,Col14a1,Col1a2,Col5a1,Col5a2,Creb5,Csf1,Dbn1,Dclk1,Ddr2,Disp1,Dlg4,Dpysl3,Ebf1,Ebf2,Efemp1,Egfr,Errfi1,Ext1,Eya2,Eya4,Fap,Fbn1,Figf,Flnb,Fn1,Fyn,Gab2,Gas7,Gli3,Hdac7,Heg1,Hivep2,Ifi204,Kif2a,Lama2,Lamc1,Loxl2,Lpar1,Ltbp1,Magi2,Man2a1,Mfap5,Myo1e,Nav1,Nhsl1,Nid1,Nptn,Nt…
	developmental process	GO:0032502	3.9e-12	Ackr3,Adam19,Adamts16,Adamts2,Adamts5,Adra1b,Akap13,Akt3,Antxr1,Anxa3,Apbb2,Arhgef28,Asap1,Atp8b1,Axl,Bicc1,Bmp1,Bmp6,Cd34,Clec3b,Col14a1,Col1a2,Col5a1,Col5a2,Cpq,Creb5,Csf1,Dbn1,Dclk1,Ddr2,Disp1,Dlg4,Dpysl3,Ebf1,Ebf2,Efemp1,Egfr,Errfi1,Ext1,Eya2,Eya4,Fap,Fbn1,Fer,Figf,Flnb,Fn1,Frmd6,Fyn,Gab2,Gas7,Gli3,Hdac7,Heg1,Hivep2,Ifi204,Kif2a,Lama2,Lamc1,Loxl2,Lpar1,Ltbp1,Magi2,Man2a1,Mfap5,Myo1e,Myof,Nav1…
	multicellular organismal process	GO:0032501	4.03e-11	Ackr3,Adam19,Adamts16,Adamts2,Adamts5,Add3,Adra1b,Aff2,Akap13,Akt3,Ampd3,Antxr1,Anxa3,Apbb2,Arhgef28,Asap1,Atp8b1,Axl,Bicc1,Bmp1,Bmp6,Cd34,Clec3b,Col14a1,Col1a2,Col5a1,Col5a2,Creb5,Csf1,Dbn1,Dclk1,Ddr2,Disp1,Dlg4,Dnm1,Dock4,Dpp4,Dpysl3,Ebf1,Ebf2,Efemp1,Egfr,Entpd1,Errfi1,Ext1,Eya2,Eya4,Fap,Fbn1,Figf,Flnb,Fn1,Fyn,Gab2,Gas7,Gli3,Gpm6b,Hdac7,Heg1,Hivep2,Ifi204,Kif2a,Lama2,Lamc1,Loxl2,Lpar1,Ltbp1,Mag…
	locomotion	GO:0040011	4.03e-11	Ackr3,Adamts12,Apbb2,Asap3,Axl,Cd34,Col5a1,Dclk1,Dock4,Dpp4,Egfr,Ext1,Fap,Fer,Figf,Fn1,Fyn,Gab2,Gli3,Gpc6,Itga11,Itga9,Lama2,Lamc1,Loxl2,Lpar1,Lsp1,Nav1,Nhsl1,Ntn1,Ntrk3,Pdgfra,Prkca,Rcan1,Rcan2,Robo1,Sdc2,Sema3c,Sema3e,Slit2,Srgap1,Tgfb2,Tmeff2,Vcan
	biological regulation	GO:0065007	4.03e-11	Ackr3,Adam19,Adamts12,Adamts16,Add3,Adra1b,Aff2,Agap1,Akap12,Akap13,Akt3,Ampd3,Ano3,Antxr1,Antxr2,Anxa3,Apbb2,Arhgap20,Arhgap6,Arhgef28,Arhgef3,Asap1,Asap2,Asap3,Atp8b1,Axl,Bicc1,Bmp1,Bmp6,Cblb,Cd34,Cd55,Chd9,Clec3b,Col14a1,Col1a2,Col5a1,Col5a2,Cpq,Creb5,Csf1,Cyth3,Dbn1,Dcbld2,Dclk1,Ddr2,Dennd2a,Disp1,Dlg4,Dnm1,Dock4,Dpp4,Dpysl3,Ebf1,Ebf2,Efemp1,Egfr,Entpd1,Epb4.1l2,Errfi1,Eya2,Eya4,Fam129a,Fap,F…
	regulation of multicellular organismal development	GO:2000026	4.03e-11	Adamts12,Akt3,Anxa3,Asap1,Axl,Bmp1,Bmp6,Cblb,Cd34,Col14a1,Col5a1,Col5a2,Csf1,Dbn1,Ddr2,Dlg4,Dpysl3,Efemp1,Egfr,Errfi1,Fbn1,Figf,Fn1,Fyn,Gli3,Gpm6b,Hdac7,Irak3,Lama2,Loxl2,Lpar1,Magi2,Man2a1,Nptn,Ntn1,Ntn4,Ntrk3,Pdgfra,Phlpp1,Pi16,Prkca,Prrx1,Rgs6,Robo1,Sdc2,Sdk1,Sema3c,Sema3e,Slit2,Smurf1,Smurf2,Sox5,Tek,Tgfb2,Tgfbr2,Tgfbr3,Timp2,Trip10,Ust,Zeb1,Zfpm2
	regulation of developmental process	GO:0050793	8.44e-11	Adamts12,Akap13,Akt3,Anxa3,Asap1,Axl,Bmp1,Bmp6,Cblb,Cd34,Col14a1,Col5a1,Col5a2,Csf1,Dbn1,Ddr2,Dlg4,Dpysl3,Efemp1,Egfr,Epb4.1l2,Errfi1,Fbn1,Figf,Fmnl2,Fn1,Fyn,Gas7,Gli3,Gpm6b,Hdac7,Ifi204,Irak3,Lama2,Loxl2,Lpar1,Magi2,Man2a1,Medag,Nptn,Ntn1,Ntn4,Ntrk3,Pde3a,Pdgfra,Phlpp1,Pi16,Prkca,Prrx1,Rgs6,Robo1,Sdc2,Sdk1,Sema3c,Sema3e,Slit2,Smurf1,Smurf2,Sox5,Tcf7l1,Tek,Tgfb2,Tgfbr2,Tgfbr3,Timp2,Trip10,Ust,Zeb…
	cell migration	GO:0016477	1.13e-10	Adamts12,Apbb2,Asap3,Axl,Cd34,Col5a1,Dclk1,Dock4,Dpp4,Egfr,Fap,Fer,Fn1,Fyn,Gab2,Gli3,Gpc6,Itga11,Itga9,Lamc1,Loxl2,Lpar1,Nav1,Nhsl1,Ntn1,Ntrk3,Pdgfra,Prkca,Robo1,Sdc2,Sema3c,Slit2,Srgap1,Tgfb2,Tmeff2,Vcan
	vasculature development	GO:0001944	8.84e-10	Ackr3,Antxr1,Cd34,Col1a2,Col5a1,Errfi1,Fap,Figf,Fn1,Gli3,Hdac7,Heg1,Loxl2,Ltbp1,Myo1e,Pdgfra,Ppap2b,Prkca,Prrx1,Robo1,Sema3c,Sema3e,Slit2,Tek,Tgfb2,Tgfbr2,Tgfbr3,Thsd7a,Zfpm2
	blood vessel development	GO:0001568	1.17e-09	Ackr3,Antxr1,Cd34,Col1a2,Col5a1,Fap,Figf,Fn1,Gli3,Hdac7,Heg1,Loxl2,Ltbp1,Myo1e,Pdgfra,Ppap2b,Prkca,Prrx1,Robo1,Sema3c,Sema3e,Slit2,Tek,Tgfb2,Tgfbr2,Tgfbr3,Thsd7a,Zfpm2
	cell adhesion	GO:0007155	1.17e-09	Ackr3,Adamts12,Antxr1,Arhgap6,Axl,Cd34,Col14a1,Col5a1,Dpp4,Egfr,Emilin2,Fap,Fbn1,Fer,Fn1,Itga11,Itga9,Lama2,Lamc1,Nid1,Nptn,Ntn1,Pcdh19,Pdgfra,Ppap2b,Prkca,Robo1,Sdk1,Slit2,Tek,Tgfb2,Tgfbr2,Vcan
	regulation of cellular process	GO:0050794	1.21e-09	Ackr3,Adamts12,Adamts16,Adra1b,Aff2,Akap12,Akap13,Akt3,Antxr1,Antxr2,Anxa3,Apbb2,Arhgap20,Arhgap6,Arhgef28,Arhgef3,Asap1,Asap3,Atp8b1,Axl,Bicc1,Bmp1,Bmp6,Cblb,Cd34,Cd55,Chd9,Clec3b,Col14a1,Col1a2,Col5a1,Col5a2,Creb5,Csf1,Cyth3,Dbn1,Dcbld2,Dclk1,Ddr2,Disp1,Dlg4,Dnm1,Dock4,Dpp4,Dpysl3,Ebf1,Ebf2,Efemp1,Egfr,Entpd1,Epb4.1l2,Errfi1,Eya2,Eya4,Fam129a,Fap,Fbn1,Fer,Figf,Fmnl2,Fn1,Frmd6,Fyn,Gab2,Gas7,Gli3…
	circulatory system development	GO:0072359	1.21e-09	Ackr3,Adam19,Adra1b,Akap13,Antxr1,Bicc1,Cd34,Col14a1,Col1a2,Col5a1,Errfi1,Fap,Fbn1,Figf,Fn1,Gli3,Hdac7,Heg1,Loxl2,Ltbp1,Myo1e,Ntrk3,Pdgfra,Ppap2b,Prkca,Prrx1,Robo1,Sema3c,Sema3e,Slit2,Tek,Tgfb2,Tgfbr2,Tgfbr3,Thsd7a,Vcan,Zfpm2
	cell differentiation	GO:0030154	1.29e-09	Ackr3,Adra1b,Akap13,Antxr1,Apbb2,Arhgef28,Asap1,Atp8b1,Axl,Bmp1,Bmp6,Cd34,Creb5,Csf1,Dbn1,Dclk1,Dlg4,Dpysl3,Ebf2,Efemp1,Egfr,Ext1,Eya2,Eya4,Fer,Figf,Flnb,Fn1,Frmd6,Fyn,Gab2,Gas7,Gli3,Hdac7,Heg1,Kif2a,Lama2,Lamc1,Loxl2,Lpar1,Magi2,Man2a1,Myo1e,Myof,Nav1,Nhsl1,Nptn,Ntn1,Ntn4,Ntrk3,Pde3a,Pdgfra,Ppap2b,Prkca,Prrx1,Rasgrf1,Rcan1,Rgs6,Robo1,Sdc2,Sdk1,Sema3c,Sema3e,Slit2,Smpd3,Smurf1,Sox5,Ston2,Tcf7l1,T…
	regulation of cell migration	GO:0030334	1.29e-09	Ackr3,Akt3,Anxa3,Csf1,Ddr2,Dock4,Dpysl3,Efemp1,Egfr,Fer,Figf,Fn1,Gab2,Hdac7,Kif2a,Lama2,Limch1,Lpar1,Magi2,Nav3,Ntn1,Ntrk3,Pdgfra,Ppap2b,Prkca,Robo1,Sema3c,Slit2,Smurf2,Srgap1,Tek,Tgfb2,Tgfbr2,Tgfbr3,Tmeff2
	extracellular matrix organization	GO:0030198	6.26e-09	Adamts2,Apbb2,Col14a1,Col1a2,Col5a1,Col5a2,Ddr2,Fbln2,Fn1,Gpm6b,Lamc1,Loxl2,Myo1e,Nid1,Pdgfra,Tgfb2,Vit
	regulation of locomotion	GO:0040012	8.22e-09	Ackr3,Akt3,Anxa3,Csf1,Dbn1,Ddr2,Dock4,Dpysl3,Efemp1,Egfr,Fer,Figf,Fn1,Gab2,Hdac7,Kif2a,Lama2,Limch1,Lpar1,Magi2,Nav3,Ntn1,Ntrk3,Pdgfra,Ppap2b,Prkca,Robo1,Sema3c,Slit2,Smurf2,Srgap1,Tek,Tgfb2,Tgfbr2,Tgfbr3,Tmeff2
	extracellular structure organization	GO:0043062	8.78e-09	Adamts2,Apbb2,Cd34,Col14a1,Col1a2,Col5a1,Col5a2,Ddr2,Fbln2,Fn1,Gpm6b,Lamc1,Loxl2,Myo1e,Nid1,Pdgfra,Tgfb2,Vit
	regulation of cellular component movement	GO:0051270	8.78e-09	Ackr3,Akt3,Anxa3,Csf1,Dbn1,Ddr2,Dock4,Dpysl3,Efemp1,Egfr,Fer,Figf,Fn1,Gab2,Hdac7,Kif2a,Lama2,Limch1,Lpar1,Magi2,Nav3,Ntn1,Ntrk3,Pdgfra,Ppap2b,Prkca,Robo1,Sema3c,Slit2,Smurf2,Srgap1,Tek,Tgfb2,Tgfbr2,Tgfbr3,Tmeff2
	neurogenesis	GO:0022008	5.62e-08	Apbb2,Arhgef28,Asap1,Atp8b1,Axl,Bmp6,Csf1,Dbn1,Dclk1,Dlg4,Dpysl3,Efemp1,Egfr,Ext1,Figf,Fn1,Fyn,Gas7,Gli3,Lama2,Lamc1,Lpar1,Magi2,Man2a1,Nav1,Nhsl1,Nptn,Ntn1,Ntn4,Ntrk3,Ppap2b,Prkca,Prrx1,Rasgrf1,Rgs6,Robo1,Sdc2,Sdk1,Sema3c,Slit2,Smurf1,Sox5,Tgfb2,Timp2,Ust,Vcan,Zeb1,Zfp521
	generation of neurons	GO:0048699	5.69e-08	Apbb2,Arhgef28,Asap1,Atp8b1,Axl,Bmp6,Csf1,Dbn1,Dclk1,Dlg4,Dpysl3,Efemp1,Egfr,Ext1,Figf,Fn1,Fyn,Gas7,Gli3,Lama2,Lamc1,Lpar1,Magi2,Man2a1,Nav1,Nhsl1,Nptn,Ntn1,Ntn4,Ntrk3,Prkca,Prrx1,Rasgrf1,Rgs6,Robo1,Sdc2,Sdk1,Sema3c,Slit2,Smurf1,Sox5,Tgfb2,Timp2,Ust,Zeb1,Zfp521
	tissue development	GO:0009888	6.04e-08	Adamts16,Adra1b,Akap13,Bmp1,Bmp6,Cd34,Clec3b,Col14a1,Col5a1,Cpq,Creb5,Csf1,Ddr2,Ebf2,Egfr,Errfi1,Ext1,Eya2,Flnb,Fn1,Frmd6,Gli3,Heg1,Loxl2,Magi2,Myo1e,Ntn1,Ntrk3,Pdgfra,Prkca,Prrx1,Rcan1,Robo1,Sema3c,Sema3e,Slit2,Sox5,Tcf7l1,Tek,Tgfb2,Tgfbr2,Tgfbr3,Tmeff2,Trip10,Vcan,Zeb1,Zfpm2
	cellular process	GO:0009987	1.55e-07	A4galt,Ackr3,Adamts12,Adamts2,Adra1b,Aff2,Agpat4,Aig1,Akap12,Akap13,Akt3,Ampd3,Ano3,Antxr1,Antxr2,Anxa3,Apbb2,Arhgap20,Arhgap6,Arhgef28,Arhgef3,Asap1,Asap3,Atp8b1,Axl,Bmp1,Bmp6,C1qtnf7,Cblb,Cd34,Celf2,Chd9,Cmah,Col14a1,Col1a2,Col5a1,Col5a2,Coro2b,Cpq,Creb5,Csf1,Cyth3,Dbn1,Dclk1,Ddr2,Disp1,Dlg4,Dnm1,Dock4,Dpp4,Dpysl3,Ebf1,Ebf2,Efemp1,Egfr,Entpd1,Epb4.1l2,Errfi1,Exoc6b,Ext1,Eya2,Eya4,Fam129a,Fap,Fb…
	regulation of cellular component organization	GO:0051128	2.09e-07	Adamts16,Akap13,Antxr1,Apbb2,Arhgap6,Asap1,Asap3,Atp8b1,Axl,Col14a1,Col5a1,Dbn1,Dcbld2,Ddr2,Dlg4,Dnm1,Dpp4,Dpysl3,Efemp1,Egfr,Epb4.1l2,Fap,Fer,Fmnl2,Fn1,Fyn,Gas7,Gpm6b,Hecw2,Htra3,Irak3,Lima1,Limch1,Lpar1,Magi2,Mid1,Nav3,Nptn,Ntn1,Ntrk3,Pde3a,Pi16,Prkca,Prrx1,Robo1,Sdc2,Sdk1,Sema3e,Slit2,Smurf1,Ston2,Stxbp6,Tbc1d4,Tek,Tgfb2,Tmeff2,Trip10,Ust
	regulation of cell communication	GO:0010646	2.12e-07	Ackr3,Adamts12,Adra1b,Akap12,Akap13,Akt3,Arhgef28,Arhgef3,Axl,Bicc1,Bmp1,Bmp6,Cblb,Csf1,Cyth3,Dbn1,Disp1,Dlg4,Dnm1,Efemp1,Egfr,Errfi1,Eya2,Eya4,Fbn1,Fer,Figf,Fn1,Fyn,Gab2,Gli3,Gpc6,Hdac7,Htra3,Irak3,Lama2,Lpar1,Lurap1l,Magi2,Mcu,Mid1,Myof,Nptn,Ntrk3,Pde3a,Pde8a,Pdgfra,Phlpp1,Pla2r1,Plce1,Ppap2b,Prkca,Prrx1,Psd3,Rasgrf1,Rcan1,Rcan2,Rgs6,Robo1,Slit2,Smpd3,Smurf1,Smurf2,Steap3,Tek,Tgfb2,Tgfbr3,Timp2…
	regulation of signaling	GO:0023051	2.71e-07	Ackr3,Adamts12,Adra1b,Akap12,Akap13,Akt3,Arhgef28,Arhgef3,Axl,Bicc1,Bmp1,Bmp6,Cblb,Csf1,Cyth3,Dbn1,Disp1,Dlg4,Dnm1,Efemp1,Egfr,Errfi1,Eya2,Eya4,Fbn1,Fer,Figf,Fn1,Fyn,Gab2,Gli3,Gpc6,Hdac7,Htra3,Irak3,Lama2,Lpar1,Lurap1l,Magi2,Mcu,Mid1,Myof,Nptn,Ntrk3,Pde3a,Pde8a,Pdgfra,Phlpp1,Pla2r1,Plce1,Ppap2b,Prkca,Prrx1,Psd3,Rasgrf1,Rcan1,Rcan2,Rgs6,Robo1,Slit2,Smpd3,Smurf1,Smurf2,Steap3,Tek,Tgfb2,Tgfbr3,Timp2…
	nervous system development	GO:0007399	3.29e-07	Akt3,Anxa3,Apbb2,Arhgef28,Asap1,Atp8b1,Axl,Bmp6,Csf1,Dbn1,Dclk1,Dlg4,Dpysl3,Efemp1,Egfr,Ext1,Figf,Fn1,Fyn,Gas7,Gli3,Hdac7,Kif2a,Lama2,Lamc1,Lpar1,Magi2,Man2a1,Nav1,Nhsl1,Nptn,Ntn1,Ntn4,Ntrk3,Pcdh19,Ppap2b,Prkca,Prrx1,Rasgrf1,Rgs6,Robo1,Sdc2,Sdk1,Sema3c,Sema3e,Slit2,Smurf1,Sox5,Tgfb2,Tgfbr2,Timp2,Ust,Vcan,Zeb1,Zfp521
	regulation of cell development	GO:0060284	4.64e-07	Akap13,Asap1,Bmp6,Col14a1,Csf1,Dbn1,Dlg4,Dpysl3,Efemp1,Fbn1,Fn1,Fyn,Gli3,Lpar1,Magi2,Man2a1,Nptn,Ntn1,Ntrk3,Pde3a,Pi16,Prrx1,Rgs6,Robo1,Sdc2,Sdk1,Sema3c,Slit2,Smurf1,Sox5,Timp2,Trip10,Ust,Zeb1
	response to stimulus	GO:0050896	5.33e-07	Ackr3,Adamts12,Adamts5,Add3,Adra1b,Akap12,Akap13,Akt3,Ano3,Antxr1,Antxr2,Anxa3,Apbb2,Arhgap20,Arhgap6,Arhgef28,Arhgef3,Atp8b1,Axl,Bmp6,Cblb,Cd34,Cd55,Col1a2,Col5a1,Col5a2,Cpq,Csf1,Dbn1,Dcbld2,Dclk1,Ddr2,Dlg4,Dnm1,Dock4,Dpp4,Dpysl3,Efemp1,Egfr,Entpd1,Errfi1,Ext1,Eya2,Eya4,Fam129a,Fbn1,Fer,Figf,Flnb,Fn1,Fstl1,Fyn,Gab2,Gfpt2,Gli3,Gpr133,Hdac7,Hivep2,Hmcn1,Ifi204,Irak3,Itga11,Itga9,Lama2,Loxl2,Lpar1,…
	regulation of anatomical structure morphogenesis	GO:0022603	6.45e-07	Adamts12,Akap13,Akt3,Anxa3,Cd34,Col5a1,Col5a2,Csf1,Dbn1,Dlg4,Epb4.1l2,Figf,Fmnl2,Fn1,Fyn,Gas7,Hdac7,Lpar1,Ntn1,Ntn4,Ntrk3,Pdgfra,Prkca,Robo1,Sdc2,Sema3c,Sema3e,Slit2,Smurf1,Tek,Tgfb2,Tgfbr2,Tgfbr3,Ust
	blood vessel morphogenesis	GO:0048514	6.45e-07	Ackr3,Cd34,Fap,Figf,Fn1,Hdac7,Heg1,Loxl2,Myo1e,Pdgfra,Prkca,Prrx1,Robo1,Sema3e,Slit2,Tek,Tgfb2,Tgfbr2,Tgfbr3,Thsd7a,Zfpm2
	tube development	GO:0035295	7.21e-07	Ackr3,Adamts16,Adamts2,Cd34,Csf1,Egfr,Errfi1,Fap,Figf,Fn1,Gli3,Hdac7,Heg1,Loxl2,Man2a1,Myo1e,Ntn1,Pdgfra,Prkca,Prrx1,Robo1,Sema3c,Sema3e,Slit2,Tek,Tgfb2,Tgfbr2,Tgfbr3,Thsd7a,Vcan,Zeb1,Zfpm2
	cell morphogenesis involved in differentiation	GO:0000904	1.17e-06	Antxr1,Apbb2,Arhgef28,Axl,Dclk1,Dlg4,Ext1,Fer,Flnb,Fn1,Frmd6,Fyn,Gli3,Heg1,Lama2,Lamc1,Ntn1,Prkca,Robo1,Sema3c,Slit2,Tek,Tgfb2
	positive regulation of locomotion	GO:0040017	1.17e-06	Ackr3,Akt3,Anxa3,Csf1,Ddr2,Dock4,Egfr,Fer,Figf,Fn1,Gab2,Hdac7,Lpar1,Ntn1,Ntrk3,Pdgfra,Ppap2b,Prkca,Sema3c,Slit2,Smurf2,Tek,Tgfb2,Tgfbr2
	tube morphogenesis	GO:0035239	1.25e-06	Ackr3,Adamts16,Cd34,Csf1,Egfr,Fap,Figf,Fn1,Gli3,Hdac7,Heg1,Loxl2,Myo1e,Ntn1,Pdgfra,Prkca,Prrx1,Robo1,Sema3e,Slit2,Tek,Tgfb2,Tgfbr2,Tgfbr3,Thsd7a,Zeb1,Zfpm2
	signal transduction	GO:0007165	1.67e-06	Ackr3,Adra1b,Akap12,Akap13,Akt3,Antxr1,Antxr2,Arhgap20,Arhgap6,Arhgef28,Arhgef3,Axl,Bmp6,Cblb,Cd34,Col1a2,Csf1,Dclk1,Ddr2,Dock4,Efemp1,Egfr,Entpd1,Errfi1,Eya2,Fbn1,Fer,Figf,Fyn,Gab2,Gli3,Gpr133,Hivep2,Ifi204,Irak3,Itga11,Itga9,Lpar1,Lsp1,Ltbp1,Magi2,Mcu,Mrc2,Myo1e,Ntn1,Ntrk3,Pde3a,Pde8a,Pdgfra,Phlpp1,Pla2r1,Plce1,Ppap2b,Prkca,Psd3,Rasgrf1,Rcan1,Rcan2,Rftn1,Rgs6,Robo1,Sema3c,Sema3e,Slit2,Smpd3,Smu…
	cell communication	GO:0007154	2.23e-06	Ackr3,Adra1b,Akap12,Akap13,Akt3,Antxr1,Antxr2,Arhgap20,Arhgap6,Arhgef28,Arhgef3,Axl,Bmp6,Cblb,Cd34,Col1a2,Csf1,Dbn1,Dclk1,Ddr2,Dnm1,Dock4,Efemp1,Egfr,Entpd1,Errfi1,Eya2,Fbn1,Fer,Figf,Fyn,Gab2,Gli3,Gpr133,Hivep2,Ifi204,Irak3,Itga11,Itga9,Lpar1,Lsp1,Ltbp1,Magi2,Mcu,Mrc2,Myo1e,Ntn1,Ntn4,Ntrk3,Pcdh19,Pde3a,Pde8a,Pdgfra,Phlpp1,Pla2r1,Plce1,Ppap2b,Prkca,Psd3,Rasgrf1,Rcan1,Rcan2,Rftn1,Rgs6,Robo1,Sema3c,…
	positive regulation of cell migration	GO:0030335	3.64e-06	Ackr3,Akt3,Anxa3,Csf1,Ddr2,Dock4,Egfr,Fer,Figf,Fn1,Gab2,Hdac7,Lpar1,Ntrk3,Pdgfra,Ppap2b,Prkca,Sema3c,Smurf2,Tek,Tgfb2,Tgfbr2
	enzyme linked receptor protein signaling pathway	GO:0007167	4.42e-06	Axl,Bmp6,Cblb,Col1a2,Csf1,Ddr2,Efemp1,Egfr,Fer,Figf,Fyn,Gab2,Ltbp1,Magi2,Myo1e,Ntrk3,Pdgfra,Smurf1,Smurf2,Tek,Tgfb2,Tgfbr2,Tgfbr3
	response to growth factor	GO:0070848	4.42e-06	Adamts12,Anxa3,Bmp6,Col1a2,Dbn1,Egfr,Errfi1,Fbn1,Fer,Fyn,Ltbp1,Magi2,Ntrk3,Pde3a,Pde8a,Pdgfra,Smurf1,Sox5,Tgfb2,Tgfbr2,Tgfbr3
	cell morphogenesis	GO:0000902	5.44e-06	Antxr1,Apbb2,Arhgef28,Axl,Dclk1,Dlg4,Egfr,Ext1,Fer,Flnb,Fn1,Frmd6,Fyn,Gas7,Gli3,Heg1,Lama2,Lamc1,Ntn1,Prkca,Robo1,Sema3c,Slit2,Tek,Tgfb2
	animal organ morphogenesis	GO:0009887	5.59e-06	Adamts16,Adamts5,Akt3,Bmp6,Col1a2,Col5a1,Col5a2,Csf1,Efemp1,Egfr,Errfi1,Eya4,Fbn1,Gli3,Heg1,Man2a1,Ntn1,Pdgfra,Prrx1,Robo1,Sdk1,Sema3c,Slit2,Sobp,Tek,Tgfb2,Tgfbr2,Tgfbr3,Tshz1,Zeb1,Zfpm2
	cellular response to stimulus	GO:0051716	1.06e-05	Ackr3,Adamts12,Adra1b,Akap12,Akap13,Akt3,Antxr1,Antxr2,Arhgap20,Arhgap6,Arhgef28,Arhgef3,Axl,Bmp6,Cblb,Cd34,Col1a2,Col5a2,Csf1,Dbn1,Dclk1,Ddr2,Dlg4,Dock4,Dpysl3,Efemp1,Egfr,Entpd1,Errfi1,Eya2,Eya4,Fam129a,Fbn1,Fer,Figf,Flnb,Fn1,Fyn,Gab2,Gfpt2,Gli3,Gpr133,Hivep2,Ifi204,Irak3,Itga11,Itga9,Lpar1,Lsp1,Ltbp1,Magi2,Mcu,Mrc2,Myo1e,Myof,Ntn1,Ntrk3,Pcolce2,Pde3a,Pde8a,Pdgfra,Phlpp1,Pla2r1,Plce1,Ppap2b,Prk…
	cellular component organization	GO:0016043	1.42e-05	A4galt,Adamts2,Aff2,Akt3,Ano3,Antxr1,Apbb2,Arhgap6,Arhgef28,Asap1,Atp8b1,Axl,C1qtnf7,Cd34,Celf2,Chd9,Col14a1,Col1a2,Col5a1,Col5a2,Coro2b,Dbn1,Dclk1,Ddr2,Dlg4,Dnm1,Dpysl3,Egfr,Entpd1,Epb4.1l2,Ext1,Eya2,Eya4,Fbln2,Fer,Flnb,Fmnl2,Fn1,Frmd6,Fyn,Gan,Gas7,Gli3,Gpm6b,Hdac7,Heg1,Kif2a,Lama2,Lamc1,Lima1,Limch1,Loxl2,Lpar1,Lsp1,Magi2,Man2a1,Mcu,Mfap5,Micu1,Myo1e,Myof,Nav1,Nid1,Nptn,Ntn1,Ntrk3,Pdgfra,Prkca,…
	cellular component morphogenesis	GO:0032989	1.8e-05	Antxr1,Apbb2,Arhgef28,Axl,Dclk1,Dlg4,Egfr,Ext1,Fer,Flnb,Fn1,Frmd6,Fyn,Gas7,Gli3,Heg1,Lama2,Lamc1,Ntn1,Pdgfra,Prkca,Robo1,Sema3c,Slit2,Tek,Tgfb2
	regulation of localization	GO:0032879	2.16e-05	Ackr3,Akt3,Anxa3,Axl,Bmp6,Cd34,Csf1,Dbn1,Dclk1,Ddr2,Dlg4,Dnm1,Dock4,Dpysl3,Efemp1,Egfr,Entpd1,Epb4.1l2,Fer,Figf,Fn1,Fyn,Gab2,Gli3,Gpm6b,Hdac7,Kif2a,Lama2,Limch1,Lpar1,Magi2,Mcu,Nav3,Nptn,Ntn1,Ntrk3,Pdgfra,Pla2r1,Ppap2b,Prkca,Rasgrf1,Robo1,Sema3c,Slit2,Smpd3,Smurf2,Srgap1,Ston2,Stxbp6,Tbc1d4,Tek,Tgfb2,Tgfbr2,Tgfbr3,Tmeff2,Wipf1
	wound healing	GO:0042060	2.16e-05	Axl,Cd34,Col5a1,Cpq,Dcbld2,Egfr,Entpd1,Fn1,Gli3,Itga9,Myof,Pdgfra,Serping1,Tgfb2,Tgfbr2,Tmeff2
	regulation of small GTPase mediated signal transduction	GO:0051056	2.26e-05	Adra1b,Akap13,Arhgef28,Arhgef3,Csf1,Cyth3,Lpar1,Plce1,Psd3,Rasgrf1,Robo1,Slit2,Tgfb2,Timp2
	regulation of neuron differentiation	GO:0045664	2.3e-05	Asap1,Bmp6,Dbn1,Dlg4,Dpysl3,Efemp1,Fn1,Fyn,Gli3,Lpar1,Magi2,Nptn,Ntn1,Ntrk3,Prrx1,Rgs6,Robo1,Sdc2,Sdk1,Slit2,Smurf1,Sox5,Timp2,Ust,Zeb1
	response to wounding	GO:0009611	2.67e-05	Axl,Cd34,Col5a1,Cpq,Dcbld2,Dpysl3,Egfr,Entpd1,Fn1,Gli3,Itga9,Myof,Ntrk3,Pdgfra,Serping1,Tgfb2,Tgfbr2,Tmeff2
	cellular response to growth factor stimulus	GO:0071363	2.67e-05	Adamts12,Bmp6,Col1a2,Dbn1,Egfr,Errfi1,Fbn1,Fyn,Ltbp1,Magi2,Ntrk3,Pde3a,Pde8a,Pdgfra,Smurf1,Sox5,Tgfb2,Tgfbr2,Tgfbr3
	cellular component organization or biogenesis	GO:0071840	2.95e-05	A4galt,Adamts2,Aff2,Akt3,Ano3,Antxr1,Apbb2,Arhgap6,Arhgef28,Asap1,Atp8b1,Axl,C1qtnf7,Cd34,Celf2,Chd9,Col14a1,Col1a2,Col5a1,Col5a2,Coro2b,Dbn1,Dclk1,Ddr2,Dlg4,Dnm1,Dpysl3,Egfr,Entpd1,Epb4.1l2,Ext1,Eya2,Eya4,Fbln2,Fer,Flnb,Fmnl2,Fn1,Frmd6,Fyn,Gan,Gas7,Gli3,Gpm6b,Hdac7,Heg1,Kif2a,Lama2,Lamc1,Lima1,Limch1,Loxl2,Lpar1,Lsp1,Magi2,Man2a1,Mcu,Mfap5,Micu1,Myo1e,Myof,Nav1,Nid1,Nptn,Ntn1,Ntrk3,Pdgfra,Prkca,…
	connective tissue development	GO:0061448	5.28e-05	Bmp1,Bmp6,Cd34,Col5a1,Creb5,Csf1,Ebf2,Prkca,Prrx1,Sox5,Tgfb2,Tgfbr2,Zeb1
MF	binding	GO:0005488	1.25e-10	A4galt,Abca6,Ackr3,Adam19,Adamts12,Adamts16,Adamts2,Adamts5,Add3,Adra1b,Aff2,Agap1,Akap12,Akap13,Akt3,Ampd3,Ano3,Antxr1,Antxr2,Anxa3,Apbb2,Arhgap6,Arhgef28,Arhgef3,Asap1,Asap2,Asap3,Atp8b1,Axl,Bicc1,Bmp1,Bmp6,Cblb,Cd34,Cd55,Celf2,Chd9,Clcn5,Clec3b,Cmah,Col1a2,Col5a1,Col5a2,Coro2b,Cpq,Creb5,Csf1,Cyth3,Dbn1,Dclk1,Ddr2,Dennd2a,Dlg4,Dlgap4,Dnm1,Dock4,Dpp4,Dpysl3,Ebf1,Ebf2,Efemp1,Egfr,Enox1,Entpd1,Epb…
	protein binding	GO:0005515	6.45e-09	Ackr3,Adam19,Add3,Adra1b,Akap12,Akap13,Akt3,Ano3,Antxr1,Anxa3,Apbb2,Arhgap6,Arhgef28,Arhgef3,Asap1,Axl,Bmp1,Bmp6,Cblb,Cd34,Clcn5,Clec3b,Col1a2,Col5a1,Col5a2,Coro2b,Cpq,Csf1,Cyth3,Dbn1,Dennd2a,Dlg4,Dlgap4,Dnm1,Dock4,Dpp4,Dpysl3,Ebf1,Ebf2,Efemp1,Egfr,Entpd1,Epb4.1l2,Errfi1,Ext1,Eya2,Eya4,Fap,Fbn1,Fer,Figf,Flnb,Fmnl2,Fn1,Fyn,Gab2,Gas7,Gli3,Hdac7,Htra3,Ifi204,Irak3,Itga9,Kif2a,Lama2,Lima1,Limch1,Lpar…
	ion binding	GO:0043167	1.39e-08	Abca6,Adam19,Adamts12,Adamts16,Adamts2,Adamts5,Agap1,Akap13,Akt3,Ampd3,Antxr1,Antxr2,Anxa3,Arhgef28,Asap1,Asap2,Asap3,Atp8b1,Axl,Bmp1,Cblb,Cd34,Chd9,Clcn5,Clec3b,Cmah,Col1a2,Col5a1,Col5a2,Cpq,Cyth3,Dclk1,Ddr2,Dnm1,Dpysl3,Ebf1,Ebf2,Efemp1,Egfr,Entpd1,Ext1,Eya2,Eya4,Fbln2,Fbn1,Fer,Fn1,Fstl1,Fyn,Gab2,Galnt16,Gli3,Glis3,Hdac7,Heg1,Hivep2,Hmcn1,Irak3,Itga11,Itga9,Kif2a,Klf12,Lima1,Limch1,Loxl1,Loxl2,L…
	metal ion binding	GO:0046872	8.1e-08	Adam19,Adamts12,Adamts16,Adamts2,Adamts5,Agap1,Akap13,Ampd3,Antxr1,Antxr2,Anxa3,Arhgef28,Asap1,Asap2,Asap3,Atp8b1,Bmp1,Cblb,Clec3b,Cmah,Col1a2,Col5a2,Cpq,Ebf1,Ebf2,Efemp1,Ext1,Eya2,Eya4,Fbln2,Fbn1,Fn1,Fstl1,Fyn,Galnt16,Gli3,Glis3,Hdac7,Heg1,Hivep2,Hmcn1,Irak3,Itga11,Itga9,Klf12,Lima1,Limch1,Loxl1,Loxl2,Ltbp1,Man1a,Man2a1,Micu1,Mid1,Nid1,Pamr1,Pcdh19,Pde3a,Pde8a,Phlpp1,Plce1,Prkca,Slit2,Smpd3,Sobp…
	glycosaminoglycan binding	GO:0005539	2.23e-05	Adamts5,Clec3b,Col5a1,Dpysl3,Fbn1,Fn1,Fstl1,Pcolce2,Slit2,Tgfbr2,Tgfbr3,Vcan,Vit
	collagen binding	GO:0005518	4.85e-05	Antxr1,Ddr2,Dpp4,Itga11,Itga9,Mrc2,Nid1,Pcolce2
	transmembrane receptor protein kinase activity	GO:0019199	4.85e-05	Axl,Ddr2,Efemp1,Egfr,Ntrk3,Pdgfra,Tek,Tgfbr2,Tgfbr3
	extracellular matrix structural constituent	GO:0005201	5.52e-05	Col1a2,Col5a1,Col5a2,Fbn1,Lamc1,Mfap5,Vcan
	protein domain specific binding	GO:0019904	0.00036	Adam19,Arhgap6,Asap1,Cblb,Clec3b,Dlg4,Dlgap4,Dnm1,Dock4,Dpysl3,Ebf1,Epb4.1l2,Errfi1,Fn1,Fyn,Gab2,Lpar1,Prrx1,Rgs6,Robo1,Sdc2,Tgfbr3,Wipf1,Zfp521
	transmembrane receptor protein tyrosine kinase activity	GO:0004714	0.00063	Axl,Ddr2,Efemp1,Egfr,Ntrk3,Pdgfra,Tek
	SH3 domain binding	GO:0017124	0.00084	Adam19,Arhgap6,Asap1,Cblb,Dnm1,Dock4,Dpysl3,Errfi1,Wipf1
	molecular function regulator	GO:0098772	0.0011	Agap1,Akap13,Anxa3,Arhgap20,Arhgap6,Arhgef28,Arhgef3,Asap1,Asap2,Asap3,Bmp1,Bmp6,Cd55,Csf1,Cyth3,Dennd2a,Dock4,Efemp1,Egfr,Fbn1,Figf,Fn1,Pcolce2,Pi16,Plce1,Psd3,Rasgrf1,Rcan1,Rcan2,Rgs6,Serping1,Slit2,Srgap1,Tbc1d4,Tgfb2,Timp2
	growth factor binding	GO:0019838	0.0013	Col1a2,Col5a1,Egfr,Htra3,Ltbp1,Pdgfra,Tek,Tgfbr2,Tgfbr3
	actin binding	GO:0003779	0.0014	Add3,Antxr1,Coro2b,Dbn1,Egfr,Epb4.1l2,Fer,Flnb,Fmnl2,Gas7,Lima1,Limch1,Lsp1,Myo1e,Wipf1
	protein tyrosine kinase activity	GO:0004713	0.0014	Axl,Ddr2,Efemp1,Egfr,Fer,Fyn,Ntrk3,Pdgfra,Tek
	calcium ion binding	GO:0005509	0.0014	Anxa3,Bmp1,Cblb,Clec3b,Efemp1,Fbln2,Fbn1,Fstl1,Heg1,Hmcn1,Loxl2,Ltbp1,Man1a,Micu1,Nid1,Pamr1,Pcdh19,Slit2,Vcan
	cytoskeletal protein binding	GO:0008092	0.0014	Add3,Antxr1,Axl,Coro2b,Dbn1,Dlg4,Dnm1,Dpysl3,Egfr,Epb4.1l2,Fer,Flnb,Fmnl2,Fyn,Gas7,Kif2a,Lima1,Limch1,Lsp1,Magi2,Mid1,Myo1e,Nav3,Wipf1
	SMAD binding	GO:0046332	0.0014	Col1a2,Col5a2,Magi2,Smurf1,Smurf2,Tgfbr2,Tgfbr3
	extracellular matrix binding	GO:0050840	0.0014	Adamts5,Fbln2,Itga9,Nid1,Ntn4,Slit2
	sulfur compound binding	GO:1901681	0.0014	Adamts5,Cd34,Clec3b,Col5a1,Dpysl3,Fbn1,Fn1,Fstl1,Pcolce2,Slit2,Tgfbr3
	GTPase regulator activity	GO:0030695	0.0023	Agap1,Arhgap20,Arhgap6,Asap1,Asap2,Asap3,Dock4,Rgs6,Slit2,Srgap1,Tbc1d4
	enzyme binding	GO:0019899	0.0025	Add3,Akap12,Akap13,Akt3,Apbb2,Arhgap6,Arhgef28,Arhgef3,Cblb,Col1a2,Cyth3,Dennd2a,Dlg4,Dnm1,Dock4,Dpp4,Egfr,Errfi1,Fap,Fer,Fmnl2,Fn1,Fyn,Gab2,Gli3,Hdac7,Kif2a,Magi2,Mid1,Pde8a,Pla2r1,Plce1,Prkca,Psd3,Rasgrf1,Srgap1,Stxbp6,Tbc1d4,Tgfbr2,Timp2,Tspan5,Ttc28,Vcan
	carbohydrate derivative binding	GO:0097367	0.0028	Abca6,Adamts5,Agap1,Akt3,Atp8b1,Axl,Chd9,Clcn5,Clec3b,Col5a1,Dclk1,Ddr2,Dnm1,Dpysl3,Egfr,Entpd1,Fbn1,Fer,Fn1,Fstl1,Fyn,Gfpt2,Irak3,Kif2a,Lamc1,Lpar1,Myo1e,Nav3,Nid1,Ntrk3,Pcolce2,Pde3a,Pdgfra,Prkca,Slit2,Tek,Tgfbr2,Tgfbr3,Ube2e2,Vcan,Vit
	guanyl-nucleotide exchange factor activity	GO:0005085	0.0042	Akap13,Arhgef28,Arhgef3,Cyth3,Dennd2a,Dock4,Plce1,Psd3,Rasgrf1
	protein-containing complex binding	GO:0044877	0.0042	Antxr1,Coro2b,Dbn1,Ddr2,Dlg4,Dnm1,Dpp4,Egfr,Fap,Fbn1,Fn1,Fyn,Gas7,Itga11,Itga9,Lima1,Magi2,Mrc2,Myo1e,Nid1,Pcolce2,Pdgfra,Ppap2b,Prkca,Tgfbr3,Timp2
	catalytic activity, acting on a protein	GO:0140096	0.0042	Adam19,Adamts12,Adamts16,Adamts2,Adamts5,Akap13,Akt3,Axl,Bmp1,Cblb,Cpq,Dclk1,Ddr2,Dpp4,Efemp1,Egfr,Eya2,Eya4,Fap,Fbxl7,Fer,Fyn,Galnt16,Hdac7,Hecw2,Htra3,Irak3,Loxl2,Ntrk3,Pdgfra,Phlpp1,Prkca,Smurf1,Smurf2,Spsb1,Tek,Tgfbr2,Tgfbr3,Ube2e2,Wbscr17
	GTPase activator activity	GO:0005096	0.0044	Agap1,Arhgap20,Arhgap6,Asap1,Asap2,Asap3,Dock4,Rgs6,Srgap1,Tbc1d4
	signaling receptor binding	GO:0005102	0.0053	Bmp1,Bmp6,Cblb,Csf1,Dlg4,Dnm1,Dock4,Dpp4,Efemp1,Egfr,Fap,Fbn1,Fer,Figf,Fn1,Fyn,Gab2,Lama2,Magi2,Nptn,Pdgfra,Ppap2b,Prkca,Rasgrf1,Sema3c,Sema3e,Slit2,Smurf2,Tgfb2,Tgfbr2,Tgfbr3,Timp2
	GTPase binding	GO:0051020	0.0053	Akap13,Arhgef28,Arhgef3,Cyth3,Dennd2a,Dock4,Errfi1,Fer,Fmnl2,Plce1,Psd3,Rasgrf1,Srgap1,Stxbp6,Tbc1d4
	transforming growth factor beta receptor binding	GO:0005160	0.0055	Bmp6,Smurf2,Tgfb2,Tgfbr2,Tgfbr3
	integrin binding	GO:0005178	0.0055	Egfr,Fap,Fbn1,Fn1,Ppap2b,Prkca,Timp2
	Rho GTPase binding	GO:0017048	0.0055	Akap13,Arhgef28,Arhgef3,Dock4,Fmnl2,Rasgrf1,Srgap1,Stxbp6
	small GTPase binding	GO:0031267	0.0066	Akap13,Arhgef28,Arhgef3,Dennd2a,Dock4,Errfi1,Fer,Fmnl2,Plce1,Rasgrf1,Srgap1,Stxbp6,Tbc1d4
	cell adhesion molecule binding	GO:0050839	0.008	Egfr,Fap,Fbn1,Fer,Fn1,Nptn,Ppap2b,Prkca,Timp2
	enzyme activator activity	GO:0008047	0.0109	Agap1,Arhgap20,Arhgap6,Asap1,Asap2,Asap3,Dock4,Fn1,Pcolce2,Rgs6,Srgap1,Tbc1d4,Timp2
	carbohydrate binding	GO:0030246	0.0111	Cd34,Clec3b,Galnt16,Loxl2,Man2a1,Mrc2,Pla2r1,Uap1,Vcan,Wbscr17
	metalloendopeptidase activity	GO:0004222	0.0124	Adam19,Adamts12,Adamts16,Adamts2,Adamts5,Bmp1
	protein kinase activity	GO:0004672	0.0124	Akap13,Akt3,Axl,Dclk1,Ddr2,Efemp1,Egfr,Fer,Fyn,Irak3,Ntrk3,Pdgfra,Prkca,Tek,Tgfbr2,Tgfbr3
	Ras GTPase binding	GO:0017016	0.0124	Akap13,Arhgef28,Arhgef3,Dennd2a,Dock4,Fer,Fmnl2,Plce1,Rasgrf1,Srgap1,Stxbp6,Tbc1d4
	enzyme regulator activity	GO:0030234	0.0124	Agap1,Anxa3,Arhgap20,Arhgap6,Asap1,Asap2,Asap3,Cd55,Dock4,Egfr,Fn1,Pcolce2,Pi16,Rcan1,Rcan2,Rgs6,Serping1,Slit2,Srgap1,Tbc1d4,Timp2
	anion binding	GO:0043168	0.0207	Abca6,Adamts5,Agap1,Akt3,Anxa3,Asap1,Atp8b1,Axl,Cd34,Chd9,Clcn5,Clec3b,Col5a1,Cyth3,Dclk1,Ddr2,Dnm1,Dpysl3,Egfr,Entpd1,Fbn1,Fer,Fn1,Fstl1,Fyn,Gab2,Irak3,Kif2a,Lpar1,Myo1e,Myof,Nav3,Ntrk3,Pcolce2,Pde3a,Pdgfra,Prkca,Slit2,Stxbp6,Tek,Tgfbr2,Tgfbr3,Ube2e2,Vcan
	actin filament binding	GO:0051015	0.026	Antxr1,Coro2b,Dbn1,Egfr,Gas7,Lima1,Myo1e
	phospholipid binding	GO:0005543	0.0285	Agap1,Anxa3,Asap1,Atp8b1,Axl,Cyth3,Gab2,Lpar1,Myo1e,Myof,Stxbp6
	metallopeptidase activity	GO:0008237	0.0295	Adam19,Adamts12,Adamts16,Adamts2,Adamts5,Bmp1,Cpq
	structural molecule activity	GO:0005198	0.0308	Add3,Akap12,Akap13,Col1a2,Col5a1,Col5a2,Dlg4,Epb4.1l2,Fbn1,Frmd6,Lamc1,Magi2,Mfap5,Vcan
	kinase binding	GO:0019900	0.0334	Add3,Akap13,Akt3,Cblb,Dlg4,Dnm1,Dock4,Egfr,Errfi1,Fer,Gab2,Hdac7,Kif2a,Pde8a,Rasgrf1,Tgfbr2,Ttc28
	kinase activity	GO:0016301	0.0364	Akap13,Akt3,Axl,Dclk1,Ddr2,Dlg4,Efemp1,Egfr,Fer,Fyn,Irak3,Ntrk3,Pdgfra,Prkca,Tek,Tgfbr2,Tgfbr3
	identical protein binding	GO:0042802	0.0405	Bmp1,Clcn5,Col1a2,Cpq,Csf1,Dnm1,Dpp4,Egfr,Entpd1,Ext1,Fap,Fbn1,Figf,Flnb,Fn1,Fyn,Ifi204,Irak3,Mcu,Micu1,Mid1,Pdgfra,Rcan1,Robo1,Sdc2,Sdk1,Slit2,Smurf2,Steap3,Tgfb2,Trip10,Uap1

## Sheet: Cluster 3
Table S1E: GO enrichment analysis of differentially expressed genes in IH compared to RA in cluster -3.
GO	Term	IDs	p-value	p-value	Genes
CC	vacuole	GO:0005773	8.81279e-11	SLC9A9, NRP1, LGMN, HEXA, WASF2, UVRAG, VPS50, LPAR1, ASAH1, BTK, APP, PICALM, DNAJC13, PACSIN2, TBC1D14, LYN, SGK3, PKN1, CTSS, RFTN1, GNS, RAB11FIP5, GNAQ, PRCP, FCHSD2, CTSC, CTSB, SNX13, TM6SF1, MYO5A, SNX9, ORAI1, RAB7B, LITAF, SNX6, GRB2, SNX5, SNX8, UNC93B1, SNX2, TPCN1, ATP6V0B, CD74, MTM1, TBC1D5, EXOC4, SNAP23, EHD4, WDFY3, MRC1, WDFY2, MAP2K1, PSAP, OSBPL9, EPS15, P2RX4, FNBP1, RAB31, …
	endosome	GO:0005768	3.2377e-09	SLC9A9, NRP1, LGMN, WASF2, UVRAG, VPS50, LPAR1, APP, PICALM, DNAJC13, PACSIN2, TBC1D14, SGK3, PKN1, CTSS, RFTN1, RAB11FIP5, FCHSD2, SNX13, MYO5A, SNX9, RAB7B, SNX6, GRB2, SNX5, SNX8, UNC93B1, SNX2, CD74, ATP6V0B, TPCN1, MTM1, TBC1D5, EXOC4, EHD4, MRC1, WDFY2, MAP2K1, OSBPL9, EPS15, RAB31, FCGR2B, H2-EB1, PTP4A2, LRP6, RAP1A, PTPN1, SNX30, CLCN5, DNM2
	focal adhesion	GO:0005925	2.72319e-08	NRP1, GNA12, SSH2, CLTC, APBB1IP, PXN, IQGAP1, ACTR3, ALCAM, ACTR2, DAB2, CD44, PACSIN2, STARD8, SNAP23, PTPRC, GDI2, MAP2K1, ADGRE5, ITGA4, PTPN12, CORO1C, ARHGAP31, TNS3, CCND3, SH3KBP1, IRF2, JAK1, SDCBP, GRK5, LCP1, PARVB, DNM2
	cytoplasm	GO:0005737	4.72083e-08	MEF2C, SLC9A9, CTTNBP2NL, MEF2A, ATP1B3, PITPNA, VPS50, LPAR1, SGMS1, TPD52, ITSN1, BTK, APP, PICALM, CD44, WWP2, WWP1, CFH, SYK, SGPL1, PAN3, NCF2, ANKS1, RREB1, NCF1, PLD4, UGCG, PIK3CD, WNK1, RAP1GDS1, BTBD9, NAV1, FCHSD2, CMIP, EXT1, TM6SF1, FAM172A, ORAI1, OSTF1, STK17B, CAPZB, ATP6V0B, PXN, TMCC1, CD74, SERINC3, P3H2, VRK2, UBASH3B, BCOR, RAP1GAP2, FCHO2, BLNK, DNMT3A, ACER3, ST6GAL1, IKZF1…
	endocytic vesicle	GO:0030139	1.75172e-07	RAB7B, RAB8B, PLD4, UVRAG, UNC93B1, ABCA1, LPAR1, ITSN1, EPS15, RAB31, PICALM, ARRB2, PLEKHG5, TBC1D5, SH3KBP1, RAP1A, SYK, DNM2, SRGAP2
	cytoplasmic vesicle	GO:0031410	3.02884e-07	MSR1, AP1B1, ATP1B3, HEXA, UVRAG, LPAR1, CLTC, ITSN1, TGFB1, BTK, DAB2, APP, PICALM, PACSIN2, PDE4B, ITCH, FNDC3A, SYK, SGK3, NCF2, MADD, PLD4, PKN1, ARHGAP30, RAB11FIP5, ARRB2, ARRB1, SH3KBP1, SDCBP, CTSB, SRGAP2, MYO5A, PACS1, FGFR1, SNX9, ORAI1, RAB7B, AFTPH, SNX6, SNX5, UNC93B1, ABCA1, CAPZB, DGKD, PLEKHG5, TBC1D5, SNAP23, SNX24, WIPF1, ENTPD1, FCHO2, APBA1, RAB8B, DENND1A, EPS15, AP2A2, FNBP…
	intracellular vesicle	GO:0097708	3.32543e-07	MSR1, AP1B1, ATP1B3, HEXA, UVRAG, LPAR1, CLTC, ITSN1, TGFB1, BTK, DAB2, APP, PICALM, PACSIN2, PDE4B, ITCH, FNDC3A, SYK, SGK3, NCF2, MADD, PLD4, PKN1, ARHGAP30, RAB11FIP5, ARRB2, ARRB1, SH3KBP1, SDCBP, CTSB, SRGAP2, MYO5A, PACS1, FGFR1, SNX9, ORAI1, RAB7B, AFTPH, SNX6, SNX5, UNC93B1, ABCA1, CAPZB, DGKD, PLEKHG5, TBC1D5, SNAP23, SNX24, WIPF1, ENTPD1, FCHO2, APBA1, RAB8B, DENND1A, EPS15, AP2A2, FNBP…
	membrane raft	GO:0045121	2.1541e-06	ATP1B3, ABCA1, IQGAP1, BTK, ATP2B1, CD48, APP, TNFRSF1B, PACSIN2, CASP8, FCER1G, INPP5D, SPRED1, PTPRC, LYN, CBL, NFAM1, RFTN1, BIRC3, CORO1C, GNAQ, FCGR2B, LRP6, SDCBP, CTSB, GRK2, LCP2
	cytoplasmic, membrane-bounded vesicle	GO:0016023	2.41049e-06	AP1B1, ATP1B3, HEXA, UVRAG, LPAR1, CLTC, ITSN1, TGFB1, APP, DAB2, PICALM, PACSIN2, PDE4B, FNDC3A, SYK, SGK3, NCF2, MADD, PLD4, PKN1, ARHGAP30, RAB11FIP5, ARRB2, ARRB1, SH3KBP1, SDCBP, CTSB, SRGAP2, MYO5A, PACS1, FGFR1, SNX9, RAB7B, AFTPH, SNX6, SNX5, UNC93B1, ABCA1, CAPZB, DGKD, PLEKHG5, TBC1D5, SNAP23, SNX24, WIPF1, ENTPD1, FCHO2, APBA1, RAB8B, DENND1A, EPS15, AP2A2, FNBP1, RAB31, RAP1A, ATP8A1,…
	plasma membrane part	GO:0044459	1.05488e-05	ATP1B3, GNA12, SLC7A8, LPAR1, SGMS1, IQGAP1, BTK, SLC7A7, ATP2B1, CD48, DAB2, PICALM, CD44, TIAM1, PACSIN2, PDE4B, GNG2, SPRED1, SYK, PTPRJ, NCF1, PSD3, PTPRO, SIRPA, ARRB2, ARRB1, SDCBP, SNX9, ORAI1, PLXNC1, GRB2, SNX5, ABCA1, CD74, ALCAM, P2RY6, FCER1G, PLXND1, SLC28A2, ENTPD1, TEC, FN1, MRC1, DENND1A, ITGA4, SLCO2B1, EPS15, CORO1C, ITGA9, NOTCH2, P2RX4, P2RX7, EPS8, CDC42SE2, H2-EB1, GRK2, CAC…
	plasma membrane protein complex	GO:0098797	2.14255e-05	ATP1B3, GRB2, GNA12, SYNJ1, CLTC, APBB1IP, CD74, ALCAM, DAB2, PICALM, CASP8, PDE4B, TBC1D5, FCER1G, GNG2, ABHD12, SYK, LYN, NCF1, CBL, ITGA4, IL6RA, EPS15, CORO1C, ITGA9, GNAQ, EPS8, H2-EB1, LRP6, SDCBP, CACNA1D
	extrinsic component of cytoplasmic side of plasma membrane	GO:0031234	2.95532e-05	SNX9, LYN, SNX5, CYTH1, GNA12, IQGAP1, BTK, GNAQ, TIAM1, JAK1, GNG2, TEC, SYK
	cytosol	GO:0005829	0.000135652	MEF2C, DENND5A, NRP1, MSR1, PREX1, PITPNA, HPS3, SYNJ1, ITPKB, HLCS, CLTC, ITSN1, BTK, ACTR2, PACSIN2, TIAM1, TBC1D14, PDE4B, CASP8, PIK3AP1, PDGFC, ITCH, FNDC3A, CDK14, SYK, LYN, NCF2, NCF1, MADD, RAP1GDS1, WNK1, HERC4, PRKCH, PRKCD, DAPK1, PRKCB, ARRB2, ATG4C, GNAQ, ARRB1, SERPINB8, SDCBP, LCP1, SRGAP2, LCP2, MYO5A, FGFR1, AFTPH, SNX6, CYTH1, SNX5, GRB2, SNX8, SNX2, NLRP1B, APBB1IP, RASGRP3, PL…
	cytoplasmic side of plasma membrane	GO:0009898	0.000196179	SNX9, LYN, CYTH1, SNX5, GNA12, IQGAP1, BTK, ATP2B1, GNAQ, TIAM1, JAK1, GNG2, RASA1, SYK, TEC
	extracellular exosome	GO:0070062	0.000201945	GDA, ATP1B3, LGMN, PITPNA, SLC7A8, IQGAP2, VPS50, IQGAP1, ATP2B1, CD48, DAB2, APP, FAM49B, CD44, WWP2, PACSIN2, WWP1, TGFBI, CFH, GNG2, PDGFC, ITCH, PTPRJ, STK24, RREB1, LIFR, RAP1GDS1, PTPRO, SIRPA, GNS, CD38, PRCP, SDCBP, SNX9, OSTF1, GRB2, SNX2, CAPZB, CD74, ALCAM, DOCK2, ENTPD1, B4GALT5, FN1, ST6GAL1, VAV3, HPCAL1, RAB8B, MAP2K1, NCKAP1L, ITGA4, P2RX4, EPS8, CDC42SE2, CD300A, PLCG2, H2-EB1, F…
	cytoplasmic part	GO:0044444	0.000204028	MEF2C, SLC9A9, ATP1B3, PITPNA, VPS50, SGMS1, LPAR1, ITSN1, TPD52, BTK, APP, PICALM, CD44, SYK, SGPL1, PAN3, NCF2, NCF1, PLD4, UGCG, WNK1, RAP1GDS1, FCHSD2, EXT1, TM6SF1, FAM172A, ORAI1, STK17B, CAPZB, CD74, TMCC1, PXN, ATP6V0B, P3H2, SERINC3, VRK2, BCOR, FCHO2, ACER3, ST6GAL1, MAP2K1, OSBPL8, OSBPL9, DENND1A, NCKAP1L, LARP4B, PTPN12, NOTCH2, FNBP1, ADAP2, EPS8, CD300A, ZFHX3, CLCN5, RTN4, NRP1, M…
	actin filament	GO:0005884	0.000517724	MYO5A, ACTR3, SPECC1, MYO1F, IQGAP2, INPP5D, WIPF1, GAS7, CAPZB, LCP1, TPM3
	actin cytoskeleton	GO:0015629	0.00159217	CTTNBP2NL, FYB, MYO5A, MTSS1, SPECC1, FERMT3, STK17B, IQGAP2, MYO1F, CAPZB, GAS7, IQGAP1, PTPN12, PXN, TPM3, DAPK1, CORO1C, ACTR3, ACTR2, OPHN1, WIPF1, INPP5D, NFATC2, LCP1, FGD4
	plasma membrane raft	GO:0044853	0.00234027	CORO1C, GNAQ, ATP1B3, PACSIN2, CBL, LRP6, CTSB, SPRED1, GRK2, LCP2
	vacuolar part	GO:0044437	0.00867346	SLC9A9, SNX6, LITAF, SNX5, SNX8, SNX2, VPS50, ATP6V0B, TPCN1, DNAJC13, PACSIN2, TBC1D5, EHD4, WDFY3, MRC1, OSBPL9, CTSS, EPS15, P2RX4, RAB11FIP5, GNAQ, H2-EB1, TM6SF1, SNX13, CLCN5
	endosome membrane	GO:0010008	0.010535	SLC9A9, MRC1, SNX6, OSBPL9, SNX5, SNX8, SNX2, TPCN1, EPS15, RAB11FIP5, DNAJC13, PACSIN2, H2-EB1, TBC1D5, SNX13, EHD4, CLCN5
	cytoskeleton	GO:0005856	0.0369114	CTTNBP2NL, MTSS1, NRP1, SHTN1, FERMT3, SYNJ1, WASF2, UVRAG, IQGAP2, CLTC, IQGAP1, RELL1, ACTR3, ACTR2, APP, TIAM1, PACSIN2, PDE4B, CASP8, TBL1XR1, SPECC1, RB1, MBNL1, DAPK1, PRKCB, CCDC50, RAB11FIP5, NCOA2, EPB41L1, NAV1, FRMD4B, SH3KBP1, LRMP, OPHN1, SDCBP, LCP1, PARVB, MYO5A, SSH2, STK17B, NEDD9, CAPZB, APBB1IP, PXN, ARHGAP39, TPM3, DOCK2, WIPF1, INPP5D, NFATC2, RAP1GAP2, FGD6, FGD4, TEC, PSTPI…
	cytoplasmic vesicle part	GO:0044433	0.0379692	SNX9, AFTPH, RAB7B, RAB8B, AP1B1, SNX5, DENND1A, CLTC, EPS15, RAB11FIP5, DAB2, RAB31, PICALM, PACSIN2, TBC1D5, SH3KBP1, SNX24, ATP8A1, DNM2
	Golgi cisterna membrane	GO:0032580	0.0411301	ST3GAL3, ST6GAL1, CHSY1, B4GALT6, ARAP1, B4GALT5
	external side of plasma membrane	GO:0009897	0.0445139	PTPRC, ADGRE1, ENOX2, ABCA1, ITGA4, CD74, ALCAM, CD48, CD86, P2RX7, CD44, FCGR2B, FCER1G, CTSB, ADAM19, CD200R1
BP	intracellular signal transduction	GO:0035556	2.33776e-24	MEF2C, MEF2A, ADCY7, SHTN1, GNA12, ITPKB, LPAR1, IL15, ITSN1, TGFB1, IQGAP1, BTK, DAB2, CD44, TIAM1, MFHAS1, PDGFC, SPRED1, ITCH, SYK, PTPRJ, MADD, STK24, PIK3CD, RAP1GDS1, WNK1, PSD3, STK4, TNS3, ARRB2, ARRB1, SDCBP, PIAS1, FGFR1, RAB7B, LITAF, GRB2, STK17B, ABCA1, CAPZB, PXN, CD74, CCL6, SERINC3, DOCK2, VRK2, RAP1GAP2, FGD6, CSF1R, TEC, BLNK, FGD4, FN1, VAV3, RAB8B, OSBPL8, MAP2K1, TAOK3, ADGRG…
	endocytosis	GO:0006897	2.23535e-19	MSR1, SYNJ1, WASF2, CLTC, ITSN1, TGFB1, DAB2, APP, PICALM, PACSIN2, SYK, PLD4, SIRPA, BTBD9, ELMO1, ARRB2, ARRB1, SH3KBP1, SDCBP, OPHN1, SNX9, SNX6, GRB2, SNX5, SNX8, SNX2, ABCA1, DOCK2, TBC1D5, FCER1G, WIPF1, FCHO2, EHD4, MRC1, CBL, DENND1A, NCKAP1L, ITGA4, CORO1C, EPS15, AP2A2, FNBP1, RAB31, P2RX7, FCGR2B, CDC42SE2, CD300A, PLCG2, LRP6, RAP1A, GRK2, MERTK, SNX30, CLCN5, DNM2
	regulation of signal transduction	GO:0009966	2.22748e-17	MEF2C, LGMN, GNA12, ITPKB, SGMS1, LPAR1, IL15, ITSN1, TGFB1, IQGAP1, DAB2, APP, CD44, TIAM1, PDGFC, SPRED1, ITCH, SYK, PID1, PTPRJ, MADD, ANKS1, PSD3, PTPRO, STK4, ARRB2, ARRB1, PRCP, SDCBP, FGFR1, RAB7B, LITAF, SNX6, GRB2, ABCA1, CAPZB, PXN, CD74, CCL6, SERINC3, DOCK2, VRK2, UBASH3B, RAP1GAP2, RUNX1, FGD6, CSF1R, FGD4, FN1, VAV3, OSBPL8, MAP2K1, TAOK3, DENND1A, PTPN12, FOXP1, NOTCH2, P2RX4, P2RX…
	cell migration	GO:0016477	4.1151e-15	NRP2, MEF2C, RTN4, NRP1, SHTN1, PREX1, FERMT3, WASF2, MITF, GNA12, ZEB2, LPAR1, TGFB1, IQGAP1, ACTR3, DAB2, CD44, TIAM1, PDE4B, PDGFC, SYK, PTPRJ, SGPL1, LYN, STK24, RREB1, ANKS1, PIK3CD, ZSWIM6, PKN1, PTPRO, SIRPA, PRKCD, ELMO1, TNS3, ARRB2, NAV1, PRCP, PLA2G7, SH3KBP1, SDCBP, LCP1, SEMA4A, PTAFR, SRGAP2, MYO5A, FGFR1, SSH2, CD74, CCL6, P2RY6, HRH1, PLEKHG5, FCER1G, NFATC2, PLXND1, CSF1R, PSTPIP…
	small GTPase mediated signal transduction	GO:0007264	1.04746e-14	RAB7B, SHTN1, GRB2, CYTH1, PREX1, GNA12, WASF2, CYTH4, ARHGAP18, ITPKB, ABCA1, LPAR1, ITSN1, DOCK2, RASGRP3, TIAM1, MFHAS1, PLEKHG5, DOCK10, FGD6, RASA1, RHOH, FGD4, ARHGEF3, GDI2, RAB8B, VAV3, MAP2K1, MADD, ARHGEF6, RAP1GDS1, DENND1A, PSD3, RB1, DOCK8, ELMO1, ARHGAP30, NOTCH2, ARHGAP31, RAB31, EPS8, ARRB1, DGKZ, RAP1A, SDCBP, RAP1B, DNM2
	hemopoiesis	GO:0030097	3.02952e-13	MEF2C, APOBEC3, PREX1, WASF2, MITF, SPI1, ITPKB, IL15, TPD52, CBFA2T3, TGFB1, BTK, DAB2, PICALM, FLI1, CD44, GAB3, WWP1, CASP8, PTBP3, RBM47, RHOH, SYK, SGPL1, LYN, PLD4, NFAM1, RB1, SIRPA, STK4, DCLRE1C, CD86, INPP4B, SEMA4A, RAB7B, CD74, PLCL2, DOCK2, UBASH3B, FCER1G, PIK3R6, INPP5D, RUNX1, ETV6, CSF1R, NFATC1, PTPRC, IKZF1, MAFB, NCKAP1L, FOXP1, ITGA9, NOTCH2, AP2A2, MAPK14, RASSF2, PLCG2, CMT…
	immune system development	GO:0002520	7.03136e-13	MEF2C, APOBEC3, PREX1, WASF2, MITF, SPI1, ITPKB, IL15, TPD52, CBFA2T3, TGFB1, BTK, DAB2, PICALM, FLI1, CD44, GAB3, WWP1, CASP8, PTBP3, RBM47, ITCH, SYK, RHOH, SGPL1, LYN, PLD4, PKN1, NFAM1, RB1, SIRPA, STK4, DCLRE1C, CD86, INPP4B, SEMA4A, RAB7B, CD74, PLCL2, DOCK2, UBASH3B, FCER1G, PIK3R6, INPP5D, RUNX1, ETV6, CSF1R, NFATC1, PTPRC, MAP2K1, IKZF1, MAFB, NCKAP1L, FOXP1, ITGA9, NOTCH2, AP2A2, MAPK14…
	regulation of intracellular signal transduction	GO:1902531	2.58151e-12	MEF2C, NRP1, PREX1, GNA12, ARHGAP18, ITPKB, ZEB2, LPAR1, IL15, ITSN1, TGFB1, IQGAP1, DAB2, CD44, TIAM1, CASP8, PIK3AP1, PDGFC, SPRED1, ITCH, SYK, RHOH, PTPRJ, ARHGEF3, LYN, MADD, ARHGEF6, PSD3, PRKCD, PRKCB, CD84, ARRB2, ARRB1, INPP4B, MYO5A, FGFR1, LITAF, CYTH1, CRLF3, GRB2, CYTH4, ABCA1, CAPZB, PXN, CD74, CCL6, SERINC3, MTM1, DOCK2, TNFRSF1B, VRK2, PLEKHG5, EXOC4, PIK3R5, PIK3R6, RAP1GAP2, FGD6…
	immune response-regulating signaling pathway	GO:0002764	3.53587e-12	MEF2C, TNFRSF21, RAB7B, GRB2, UNC93B1, SKAP2, BTK, PLCL2, TRIM30A, PDE4B, FCER1G, PIK3AP1, NFATC2, TEC, SYK, PTPRJ, FYB, PTPRC, VAV3, LYN, NCKAP1L, PRKCH, NFAM1, RFTN1, CD180, PRKCB, CD38, CD86, ARRB2, CD300A, PLCG2, LCP2
	regulation of vesicle-mediated transport	GO:0060627	9.92927e-12	MYO5A, TBC1D8, TBC1D9, SYNJ1, UVRAG, TGFB1, DOCK2, DAB2, PICALM, DNAJC13, PACSIN2, TBC1D14, TBC1D5, FCER1G, SNAP23, TBC1D1, EHD4, SYK, LYN, MAP2K1, CBL, NCKAP1L, SIRPA, BTBD9, TBC1D22A, CD84, ARRB2, FCGR2B, STXBP6, ARRB1, CD300A, PLCG2, SDCBP, RAP1A, OPHN1, RAP1B, PTPN1, MERTK, PTAFR, DNM2
	cell surface receptor signaling pathway	GO:0007166	9.9654e-12	MEF2C, SHTN1, LGMN, ITPKB, SGMS1, ITSN1, IQGAP1, TGFB1, BTK, DAB2, APP, CD44, TIAM1, PDE4B, PDGFC, ITCH, SYK, PTPRJ, PID1, SGPL1, MADD, ANKS1, PIK3CD, LIFR, PTPRO, STK4, CD38, ARRB2, SDCBP, FGFR1, PLXNC1, SNX6, GRB2, PXN, CD74, CCL6, VRK2, FCER1G, PLXND1, CSF1R, TEC, VAV3, OSBPL8, ADGRG6, NCKAP1L, ITGA4, PTPN12, AIM2, ITGA9, NOTCH2, P2RX4, P2RX7, CD300A, TRPS1, PLCG2, RAP1A, GRK5, PTPN1, RBPJ, NR…
	immune response-activating signal transduction	GO:0002757	1.85374e-11	MEF2C, TNFRSF21, RAB7B, UNC93B1, SKAP2, PLCL2, TRIM30A, PDE4B, FCER1G, PIK3AP1, NFATC2, TEC, SYK, PTPRJ, FYB, PTPRC, VAV3, LYN, NCKAP1L, PRKCH, NFAM1, RFTN1, CD180, PRKCB, CD38, CD86, ARRB2, CD300A, PLCG2, LCP2
	phosphorylation	GO:0016310	2.32325e-11	MEF2C, MEF2A, ITPKB, LPAR1, IL15, SGMS1, IQGAP1, TGFB1, BTK, DAB2, APP, CD44, TIAM1, PDGFC, SPRED1, ITCH, SYK, PTPRJ, CIITA, PID1, PAN3, MADD, STK24, PKIG, PIK3CD, WNK1, STK4, ARRB2, ARRB1, BMP2K, SDCBP, SNX9, FGFR1, GRB2, STK17B, PXN, CD74, CCL6, VRK2, UBASH3B, CSF1R, FGD4, TEC, FN1, VAV3, OSBPL8, MAP2K1, TAOK3, NCKAP1L, CORO1C, P2RX7, CD300A, RAP1A, RAP1B, GRK5, PTPN1, PIP4K2A, MERTK, GRK2, NRP…
	regulation of kinase activity	GO:0043549	3.2984e-11	MEF2C, UVRAG, ZEB2, LPAR1, IQGAP1, TGFB1, CAMKK2, DAB2, APP, CD44, TIAM1, PDGFC, SPRED1, SYK, PTPRJ, LYN, MADD, PKIG, WNK1, PKN1, RB1, PRKCD, GNAQ, CCND3, ARRB2, ARRB1, LCP2, SNX9, FGFR1, CD74, PXN, UBASH3B, PIK3R5, PIK3R6, CSF1R, FGD4, PTPRC, VAV3, MAP2K1, OSBPL8, TAOK3, CBL, CORO1C, P2RX7, CD300A, RASSF2, LRP6, RAP1A, PTPN1
	activation of immune response	GO:0002253	5.63406e-11	MEF2C, TNFRSF21, RAB7B, UNC93B1, SKAP2, PLCL2, TRIM30A, PDE4B, CFH, FCER1G, PIK3AP1, NFATC2, TEC, SYK, PTPRJ, FYB, PTPRC, VAV3, LYN, NCKAP1L, PRKCH, NFAM1, RFTN1, AIM2, CD180, PRKCB, CD38, CD86, ARRB2, CD300A, PLCG2, LCP2
	myeloid leukocyte activation	GO:0002274	9.72201e-11	FYB, LYN, SPI1, MYO1F, PRKCD, TGFB1, FOXP1, BTK, CD48, CD84, NOTCH2, DOCK2, CD86, FCGR2B, CD300A, FCER1G, SNAP23, RBPJ, CD300LB, PTAFR, SYK, LCP2, RHOH
	regulation of small GTPase mediated signal transduction	GO:0051056	1.03467e-10	CYTH1, PREX1, CYTH4, ARHGAP18, ITPKB, ABCA1, LPAR1, ITSN1, DOCK2, TIAM1, PLEKHG5, RAP1GAP2, FGD6, RASA1, FGD4, ARHGEF3, VAV3, MAP2K1, MADD, ARHGEF6, PSD3, DENND1A, NOTCH2, ARRB1, CHN2, DGKZ, DNM2
	immune response-regulating cell surface receptor signaling pathway	GO:0002768	1.10509e-10	MEF2C, PTPRJ, FYB, TNFRSF21, PTPRC, VAV3, LYN, GRB2, PRKCH, NCKAP1L, NFAM1, RFTN1, PRKCB, BTK, PLCL2, CD38, CD300A, PLCG2, PDE4B, FCER1G, NFATC2, SYK, TEC, LCP2
	antigen receptor-mediated signaling pathway	GO:0050851	1.49542e-10	MEF2C, PTPRJ, FYB, TNFRSF21, PTPRC, VAV3, LYN, PRKCH, NCKAP1L, NFAM1, RFTN1, PRKCB, PLCL2, CD38, CD300A, PLCG2, PDE4B, NFATC2, SYK, TEC, LCP2
	positive regulation of intracellular signal transduction	GO:1902533	1.56923e-10	MEF2C, NRP1, ITPKB, ZEB2, LPAR1, IL15, ITSN1, IQGAP1, TGFB1, DAB2, CD44, TIAM1, CASP8, PDGFC, PIK3AP1, SPRED1, SYK, PTPRJ, LYN, MADD, PRKCD, PRKCB, CD84, ARRB2, ARRB1, FGFR1, LITAF, CRLF3, CD74, PXN, CCL6, SERINC3, TNFRSF1B, DOCK2, PLEKHG5, EXOC4, PIK3R5, PIK3R6, CSF1R, FGD4, PTPRC, MAP2K1, OSBPL8, PSAP, TAOK3, CBL, TRIM25, IL6RA, P2RX4, NOTCH2, P2RX7, CD300A, RASSF2, RAP1A, RAP1B, BANK1, PTPN1
	regulation of phosphate metabolic process	GO:0019220	2.12791e-10	MEF2C, NRP1, ADCY7, UVRAG, ZEB2, ITPKB, LPAR1, IL15, CBFA2T3, TGFB1, IQGAP1, CAMKK2, DAB2, APP, CD44, TIAM1, PIK3AP1, PDGFC, SPRED1, ITCH, SYK, PTPRJ, PID1, TBL1XR1, LYN, MADD, PKIG, WNK1, PKN1, RB1, STK4, PRKCD, CD84, EIF4G3, ARRB2, CCND3, GNAQ, ARRB1, SDCBP, PTAFR, LCP2, FGFR1, SNX9, GRB2, ABCA1, CD74, PXN, CCL6, PLCL2, TNFRSF1B, VRK2, UBASH3B, PIK3R5, PIK3R6, ENTPD1, RASA1, CSF1R, FGD4, TEC, E…
	positive regulation of signal transduction	GO:0009967	3.10714e-10	MEF2C, NRP1, LY86, ITPKB, ZEB2, LPAR1, IL15, ITSN1, TGFB1, IQGAP1, DAB2, CD44, TIAM1, CASP8, PIK3AP1, PDGFC, SPRED1, SYK, PTPRJ, LYN, MADD, PRKCH, NFAM1, STK4, PRKCD, PRKCB, CD84, NCOA2, ARRB2, NCOA3, ARRB1, SDCBP, CHSY1, CTSC, FGFR1, LITAF, CRLF3, CD74, PXN, CCL6, SERINC3, DOCK2, TNFRSF1B, PLEKHG5, EXOC4, PIK3R5, PIK3R6, CSF1R, FGD4, PTPRC, MAP2K1, OSBPL8, PSAP, TAOK3, CBL, TSPAN14, TRIM25, CD18…
	cell morphogenesis	GO:0000902	4.54525e-10	NRP2, RTN4, MEF2C, MEF2A, NRP1, SHTN1, PREX1, FERMT3, HEXA, PITPNA, WASF2, GNA12, ARHGAP18, ZEB2, LPAR1, ARHGAP15, IQGAP1, TGFB1, ACTR3, ACTR2, DAB2, APP, PICALM, TIAM1, PACSIN2, RREB1, LIFR, ZSWIM6, RB1, PTPRO, STK4, SH3KBP1, SDCBP, JMJD1C, EXT1, SEMA4A, PARVB, SRGAP2, PLXNC1, SSH2, UNC93B1, SNX2, CAPZB, PXN, ALCAM, VRK2, PPP3CA, WIPF1, PLXND1, CSF1R, FGD4, NFATC1, FN1, ST6GAL1, MAP2K1, ITGA4, R…
	regulation of endocytosis	GO:0030100	1.14626e-09	SYNJ1, TGFB1, DOCK2, DAB2, PICALM, PACSIN2, TBC1D5, FCER1G, EHD4, SYK, CBL, NCKAP1L, SIRPA, BTBD9, FCGR2B, ARRB2, CD300A, ARRB1, PLCG2, SDCBP, RAP1A, OPHN1, PTPN1, MERTK, DNM2
	regulation of protein modification process	GO:0031399	1.86074e-09	MEF2C, JDP2, NRP1, SPI1, UVRAG, ITPKB, ZEB2, LPAR1, IL15, TGFB1, IQGAP1, CAMKK2, DAB2, APP, CD44, TIAM1, PIK3AP1, PDGFC, SPRED1, ITCH, SYK, PTPRJ, PID1, LYN, MADD, ANKS1, PKIG, NCOA7, PKN1, RB1, STK4, PRKCD, CD84, EIF4G3, ARRB2, CCND3, GNAQ, ARRB1, SDCBP, PIAS1, LCP2, FGFR1, SNX9, GRB2, CD74, PXN, CCL6, PLCL2, TNFRSF1B, VRK2, UBASH3B, PIK3R5, PIK3R6, BCOR, RASA1, CSF1R, FGD4, TEC, EHD4, FN1, PTPR…
	cellular protein modification process	GO:0006464	2.71903e-09	MEF2C, CTTNBP2NL, MEF2A, JDP2, F13A1, ITPKB, LPAR1, IL15, TGFB1, IQGAP1, BTK, ST3GAL3, DAB2, APP, ST3GAL5, CD44, WWP2, TIAM1, WWP1, PDGFC, SPRED1, ITCH, SYK, PID1, PTPRJ, PAN3, ANKS1, MADD, STK24, PKIG, WNK1, PTPRO, STK4, BTBD9, ARRB2, ARRB1, BMP2K, SDCBP, PIAS1, EXT1, SNX9, FGFR1, GRB2, SSH2, STK17B, ABCA1, PXN, CD74, CCL6, P3H2, VRK2, UBASH3B, RNF169, B4GALT6, BCOR, CSF1R, TEC, FGD4, B4GALT5, F…
	protein modification process	GO:0036211	2.71903e-09	MEF2C, CTTNBP2NL, MEF2A, JDP2, F13A1, ITPKB, LPAR1, IL15, TGFB1, IQGAP1, BTK, ST3GAL3, DAB2, APP, ST3GAL5, CD44, WWP2, TIAM1, WWP1, PDGFC, SPRED1, ITCH, SYK, PID1, PTPRJ, PAN3, ANKS1, MADD, STK24, PKIG, WNK1, PTPRO, STK4, BTBD9, ARRB2, ARRB1, BMP2K, SDCBP, PIAS1, EXT1, SNX9, FGFR1, GRB2, SSH2, STK17B, ABCA1, PXN, CD74, CCL6, P3H2, VRK2, UBASH3B, RNF169, B4GALT6, BCOR, CSF1R, TEC, FGD4, B4GALT5, F…
	positive regulation of cell communication	GO:0010647	3.24566e-09	MEF2C, NRP1, LY86, ITPKB, ZEB2, LPAR1, IL15, ITSN1, TGFB1, IQGAP1, DAB2, CD44, TIAM1, CASP8, PIK3AP1, PDGFC, SPRED1, SYK, PTPRJ, LYN, MADD, PRKCH, NFAM1, STK4, PRKCD, PRKCB, CD84, CD38, NCOA2, ARRB2, NCOA3, ARRB1, SDCBP, CHSY1, CTSC, FGFR1, LITAF, CRLF3, CD74, PXN, CCL6, SERINC3, DOCK2, TNFRSF1B, PLEKHG5, EXOC4, PIK3R5, PIK3R6, RUNX1, CSF1R, FGD4, PTPRC, RAB8B, OSBPL8, MAP2K1, PSAP, TAOK3, CBL, T…
	actin cytoskeleton organization	GO:0030036	4.42768e-09	MEF2C, MTSS1, MEF2A, SHTN1, GRB2, PREX1, WASF2, SSH2, ARHGAP18, IQGAP2, ARHGAP17, LPAR1, CAPZB, TGFB1, ACTR3, ACTR2, DOCK2, PACSIN2, WIPF1, RASA1, CSF1R, SPECC1, RAP1GDS1, NCKAP1L, GAS7, PRKCD, SIRPA, FOXP1, ELMO1, CORO1C, EPB41L1, EPS8, ARRB1, FCHSD2, SDCBP, OPHN1, PTPN1, ARAP1, LCP1, PARVB
	regulation of cell motility	GO:2000145	4.73981e-09	RTN4, SHTN1, PREX1, FERMT3, GNA12, ARHGAP18, LPAR1, IQGAP1, TGFB1, ACTR3, DAB2, TIAM1, PDGFC, DOCK10, PTPRJ, LYN, RREB1, STK24, PIK3CD, ZSWIM6, PKN1, PLA2G7, PRCP, SDCBP, PTAFR, SEMA4A, SRGAP2, MYO5A, FGFR1, PLXNC1, SSH2, CD74, P2RY6, PLXND1, FN1, CSF1R, PTPRC, SLC8A1, MAP2K1, OSBPL8, MYO1F, NCKAP1L, ITGA4, FOXP1, CORO1C, CD300A, RBPJ, HDAC9, ATP8A1
	positive regulation of phosphate metabolic process	GO:0045937	5.74919e-09	MEF2C, NRP1, ADCY7, ZEB2, LPAR1, IL15, IQGAP1, TGFB1, CAMKK2, DAB2, CD44, TIAM1, PDGFC, SYK, PID1, LYN, MADD, STK4, PRKCD, CD84, EIF4G3, ARRB2, CCND3, ARRB1, SDCBP, PTAFR, LCP2, FGFR1, SNX9, ABCA1, CD74, PXN, CCL6, TNFRSF1B, PIK3R5, PIK3R6, RASA1, CSF1R, EHD4, TEC, FGD4, WDFY2, PTPRC, VAV3, MAP2K1, OSBPL8, PSAP, TAOK3, ADGRG6, NCKAP1L, IL6RA, P2RX7, CD300A, RASSF2, RAP1A, RAP1B, PTPN1, BANK1, GFR…
	positive regulation of phosphorus metabolic process	GO:0010562	5.74919e-09	MEF2C, NRP1, ADCY7, ZEB2, LPAR1, IL15, IQGAP1, TGFB1, CAMKK2, DAB2, CD44, TIAM1, PDGFC, SYK, PID1, LYN, MADD, STK4, PRKCD, CD84, EIF4G3, ARRB2, CCND3, ARRB1, SDCBP, PTAFR, LCP2, FGFR1, SNX9, ABCA1, CD74, PXN, CCL6, TNFRSF1B, PIK3R5, PIK3R6, RASA1, CSF1R, EHD4, TEC, FGD4, WDFY2, PTPRC, VAV3, MAP2K1, OSBPL8, PSAP, TAOK3, ADGRG6, NCKAP1L, IL6RA, P2RX7, CD300A, RASSF2, RAP1A, RAP1B, PTPN1, BANK1, GFR…
	receptor metabolic process	GO:0043112	6.93889e-09	GRB2, LGMN, UVRAG, CLTC, TGFB1, EPS15, DAB2, RAB31, PICALM, ARRB2, ARRB1, PLCG2, TBC1D5, SDCBP, FCER1G, PTPN1, GRK2, ARAP1, SYK, DNM2
	regulation of cell migration	GO:0030334	7.59233e-09	MYO5A, RTN4, FGFR1, PLXNC1, SHTN1, PREX1, FERMT3, GNA12, SSH2, LPAR1, IQGAP1, TGFB1, CD74, ACTR3, P2RY6, DAB2, TIAM1, PDGFC, DOCK10, PLXND1, CSF1R, FN1, PTPRJ, PTPRC, SLC8A1, LYN, MAP2K1, OSBPL8, STK24, RREB1, PIK3CD, ZSWIM6, MYO1F, NCKAP1L, ITGA4, FOXP1, CORO1C, CD300A, PLA2G7, PRCP, SDCBP, RBPJ, HDAC9, PTAFR, SEMA4A, ATP8A1, SRGAP2
	signal transduction by protein phosphorylation	GO:0023014	8.76701e-09	MEF2C, FGFR1, MEF2A, NRP1, ITPKB, ZEB2, LPAR1, PXN, IQGAP1, TGFB1, CD74, CCL6, TNFRSF1B, DAB2, CD44, TIAM1, PIK3R5, PDGFC, PIK3R6, ITCH, SPRED1, CSF1R, FN1, SYK, FGD4, PTPRJ, PTPRC, LYN, MAP2K1, PSAP, MADD, TAOK3, WNK1, PRKCD, CD84, P2RX7, ARRB2, ARRB1, CD300A, MAPK14, RASSF2, RAP1A, RAP1B, BANK1, PTPN1
	B cell proliferation	GO:0042100	9.67271e-09	MEF2C, TNFRSF21, PTPRC, VAV3, LYN, NCKAP1L, PKN1, PRKCD, CD180, CD74, BTK, PLCL2, CD38, FCGR2B, CD300A, INPP5D, NFATC2
	regulation of MAPK cascade	GO:0043408	1.09212e-08	MEF2C, FGFR1, NRP1, GRB2, ZEB2, LPAR1, PXN, IQGAP1, TGFB1, CD74, CCL6, TNFRSF1B, DAB2, VRK2, CD44, TIAM1, PIK3R5, PIK3AP1, PDGFC, PIK3R6, ITCH, SPRED1, CSF1R, FN1, SYK, FGD4, PTPRJ, PTPRC, LYN, MAP2K1, PSAP, MADD, TAOK3, PRKCD, CD84, P2RX7, ARRB2, ARRB1, CD300A, RASSF2, RAP1A, RAP1B, BANK1, PTPN1
	apoptotic process	GO:0006915	1.23057e-08	MEF2C, MEF2A, NRP1, LGMN, MITF, SPI1, ITPKB, LPAR1, SGMS1, ITSN1, TGFB1, BTK, DAB2, APP, CD44, TIAM1, CASP8, ITCH, SGPL1, LYN, NCF2, SGK3, STK24, NCF1, MADD, LIFR, PRKCH, PKN1, RB1, STK4, PRKCD, ELMO1, DAPK1, PRKCB, CD38, RNF130, ARRB2, NCOA3, GNAQ, ARRB1, TNFAIP8, SH3KBP1, CTSC, PIAS1, FGFR1, TNFRSF21, PACS2, LITAF, STK17B, NLRP1B, CD74, SERINC3, TSC22D1, TNFRSF1B, FCER1G, INPP5D, ETV6, RASA1, C…
	positive regulation of hydrolase activity	GO:0051345	1.59312e-08	MEF2C, FGFR1, SNX9, TBC1D8, ATP1B3, TBC1D9, PREX1, LPAR1, NLRP1B, CCL6, PICALM, TIAM1, TBC1D14, CASP8, TBC1D5, TBC1D1, RASA1, MAP2K1, RAP1GDS1, DENND1A, PRKCD, TBC1D22A, AIM2, DAPK1, CORO1C, GNAQ, ARRB1, CD300A, RAP1A, APAF1, SNX13, ARAP1, PTAFR, DNM2, SRGAP2
	positive regulation of MAPK cascade	GO:0043410	1.66376e-08	MEF2C, FGFR1, NRP1, ZEB2, LPAR1, IQGAP1, TGFB1, PXN, CD74, CCL6, TNFRSF1B, DAB2, CD44, TIAM1, PDGFC, PIK3R5, PIK3R6, CSF1R, SYK, FGD4, PTPRC, MAP2K1, MADD, PSAP, TAOK3, PRKCD, CD84, P2RX7, ARRB2, ARRB1, RASSF2, RAP1A, RAP1B, BANK1, PTPN1
	positive regulation of cell migration	GO:0030335	1.85211e-08	MYO5A, FGFR1, SHTN1, PREX1, FERMT3, SSH2, LPAR1, CD74, TGFB1, IQGAP1, ACTR3, P2RY6, DAB2, TIAM1, PDGFC, CSF1R, FN1, PTPRJ, PTPRC, SLC8A1, MAP2K1, LYN, RREB1, PIK3CD, NCKAP1L, MYO1F, ITGA4, FOXP1, PLA2G7, SDCBP, HDAC9, SEMA4A, PTAFR, ATP8A1
	regulation of B cell activation	GO:0050864	1.94645e-08	MEF2C, TNFRSF21, PTPRC, VAV3, IKZF1, LYN, NCKAP1L, PKN1, NFAM1, CD74, TGFB1, BTK, CD38, FCGR2B, CD300A, BANK1, INPP5D, NFATC2, SYK
	positive regulation of transferase activity	GO:0051347	2.03472e-08	MEF2C, FGFR1, SNX9, ZEB2, LPAR1, TGFB1, IQGAP1, PXN, CD74, CAMKK2, DAB2, CD44, TIAM1, PIK3R5, PDGFC, PIK3R6, CSF1R, SYK, FGD4, PTPRC, VAV3, OSBPL8, MAP2K1, LYN, MADD, TAOK3, PRKCD, P2RX7, ARRB2, CCND3, ARRB1, CD300A, RASSF2, RAP1A, PTPN1, LCP2
	MAPK cascade	GO:0000165	2.16629e-08	MEF2C, FGFR1, MEF2A, NRP1, ITPKB, ZEB2, LPAR1, PXN, IQGAP1, TGFB1, CD74, CCL6, TNFRSF1B, DAB2, CD44, TIAM1, PIK3R5, PDGFC, PIK3R6, ITCH, SPRED1, CSF1R, FN1, SYK, FGD4, PTPRJ, PTPRC, LYN, MAP2K1, PSAP, MADD, TAOK3, PRKCD, CD84, P2RX7, ARRB2, ARRB1, CD300A, MAPK14, RASSF2, RAP1A, RAP1B, BANK1, PTPN1
MF	GTPase activator activity	GO:0005096	7.49879e-10	TBC1D8, TBC1D9, ARHGAP18, ARHGAP17, ARHGAP15, SMAP2, DOCK2, RASGRP3, TBC1D14, STARD8, TBC1D5, RAP1GAP2, TBC1D1, RASA1, GDI2, NCKAP1L, TBC1D22A, ARHGAP25, ARHGAP30, ARHGAP31, ADAP2, GNAQ, ARRB1, CHN2, OPHN1, ARAP1, SRGAP2
	small GTPase binding	GO:0031267	5.78794e-08	MYO5A, DENND5A, TBC1D8, TBC1D9, IQGAP2, ABCA1, IQGAP1, RASGRP3, TIAM1, TBC1D14, EXOC4, TBC1D5, TBC1D1, DOCK10, GDI2, NCF2, MAP2K1, DENND1A, PKN1, PRKCH, TBC1D22A, CORO1C, RAB11FIP5, STXBP6, EPS8, RAP1A, SRGAP2
	phosphatidylinositol phosphate binding	GO:1901981	3.0503e-05	OSBPL8, DENND1A, IQGAP2, IQGAP1, BTK, DAB2, ADAP2, STXBP6, DAPP1, SNX24, FCHO2, SNX13, APBA1, ARAP1
	cadherin binding involved in cell-cell adhesion	GO:0098641	5.80785e-05	RTN4, SNX9, SHTN1, SNX5, STK24, WASF2, CBL, SNX2, ARHGAP18, TRIM25, CAPZB, IQGAP1, EPS15, EPB41L1, PICALM, STXBP6, PACSIN2, SDCBP, LRRFIP1, PTPN1, EHD4
	protein kinase activity	GO:0004672	0.000200365	NRP2, FGFR1, NRP1, STK17B, CAMKK2, BTK, VRK2, NRG2, CDK14, CSF1R, TEC, SYK, ALPK1, PAN3, MAP2K1, LYN, SGK3, STK24, TAOK3, WNK1, PKN1, PRKCH, STK4, PRKCD, PRKCB, DAPK1, CCND3, MAPK14, RASSF2, BMP2K, JAK1, GRK5, MERTK, GRK2
	protein kinase binding	GO:0019901	0.000318312	MYO5A, MEF2A, AP1B1, GRB2, CLTC, IQGAP1, PXN, VRK2, CD44, TIAM1, TBC1D14, SPRED1, RASA1, BLNK, NFATC1, SYK, PTPRJ, PTPRC, MAP2K1, CBL, WNK1, PKN1, PRKCD, PRKCB, AP2A2, ARRB2, CCND3, ARRB1, PTPN1, HDAC9, PTAFR, DNM2
	actin filament binding	GO:0051015	0.000793754	ACTR3, CORO1C, ACTR2, MTSS1, SHTN1, IQGAP2, WIPF1, GAS7, CAPZB, LCP1, RCSD1, FGD4
	phosphatase activity	GO:0016791	0.0022251	PTPRJ, PTPRC, PTPRE, MAP2K1, SYNJ1, SSH2, PTPRO, PTPN12, MTM1, UBASH3B, PPM1H, PTP4A2, INPP4B, PPP3CA, INPP4A, INPP5D, PTPN1
	ATP binding	GO:0005524	0.00373522	ADCY7, F13A1, ITPKB, HLCS, CAMKK2, BTK, ATP2B1, ACTR3, ACTR2, ACSS1, CDK14, ATP8B4, SYK, CIITA, PAN3, LYN, SGK3, STK24, PIK3CD, WNK1, PRKCH, PKN1, STK4, PRKCD, DAPK1, PRKCB, BMP2K, MYO5A, FGFR1, ABCA9, STK17B, NLRP1B, ABCA1, MTHFS, VRK2, DGKD, CERK, ENTPD1, RUNX1, CSF1R, EHD4, TEC, ALPK1, MAP2K1, TAOK3, MYO1F, P2RX4, P2RX7, MAPK14, DGKZ, JAK1, APAF1, GRK5, GRK2, PIP4K2A, MERTK, ATP8A1, CLCN5
	adenyl nucleotide binding	GO:0030554	0.00476657	ADCY7, F13A1, ITPKB, HLCS, BTK, CAMKK2, ATP2B1, ACTR3, ACTR2, ACSS1, PDE4B, CDK14, ATP8B4, SYK, CIITA, PAN3, LYN, SGK3, STK24, PIK3CD, WNK1, PRKCH, PKN1, STK4, PRKCD, DAPK1, PRKCB, BMP2K, MYO5A, FGFR1, ABCA9, STK17B, NLRP1B, ABCA1, MTHFS, VRK2, DGKD, CERK, ENTPD1, RUNX1, CSF1R, EHD4, TEC, ALPK1, MAP2K1, TAOK3, MYO1F, P2RX4, P2RX7, MAPK14, DGKZ, JAK1, APAF1, GRK5, GRK2, PIP4K2A, MERTK, ATP8A1, CLC…
	purine nucleotide binding	GO:0017076	0.00480273	ADCY7, F13A1, GNA12, ITPKB, HLCS, BTK, CAMKK2, ATP2B1, ACTR3, ACTR2, ACSS1, MFHAS1, PDE4B, CDK14, ATP8B4, SYK, RHOH, CIITA, PAN3, LYN, SGK3, STK24, PIK3CD, WNK1, PRKCH, PKN1, STK4, PRKCD, DAPK1, PRKCB, GNAQ, BMP2K, MYO5A, FGFR1, RAB7B, ABCA9, STK17B, NLRP1B, ABCA1, MTHFS, VRK2, DGKD, CERK, ENTPD1, RUNX1, CSF1R, TEC, EHD4, ALPK1, RAB8B, MAP2K1, TAOK3, SAMHD1, MYO1F, P2RX4, P2RX7, RAB31, MAPK14, DG…
	platelet-derived growth factor receptor binding	GO:0005161	0.0067007	PTPRJ, LYN, PDGFC, RASA1
	ribonucleotide binding	GO:0032553	0.00763018	ADCY7, F13A1, GNA12, ITPKB, HLCS, BTK, CAMKK2, ATP2B1, ACTR3, ACTR2, ACSS1, MFHAS1, PDE4B, CDK14, ATP8B4, SYK, RHOH, CIITA, PAN3, LYN, SGK3, STK24, PIK3CD, WNK1, PRKCH, PKN1, STK4, PRKCD, DAPK1, PRKCB, GNAQ, BMP2K, MYO5A, FGFR1, RAB7B, ABCA9, STK17B, NLRP1B, ABCA1, MTHFS, VRK2, DGKD, CERK, ENTPD1, RUNX1, CSF1R, TEC, EHD4, ALPK1, RAB8B, MAP2K1, TAOK3, MYO1F, P2RX4, P2RX7, RAB31, MAPK14, DGKZ, JAK1…
	phosphatidylinositol binding	GO:0005545	0.00808639	WDFY3, SNX9, ADAP2, PICALM
	epidermal growth factor receptor binding	GO:0005154	0.0109704	VAV3, CD44, GRB2, SNX2, NRG2
	transcriptional activator activity, RNA polymerase II distal enhancer sequence-specific binding	GO:0001205	0.0121782	MEF2C, SPI1, ZEB2, PBX3, NFATC1
	nucleotide receptor activity	GO:0016502	0.0174135	P2RX4, P2RY6, P2RX7, PTAFR
	purinergic nucleotide receptor activity	GO:0001614	0.0174135	P2RX4, P2RY6, P2RX7, PTAFR
	regulatory region DNA binding	GO:0000975	0.023787	MEF2C, JDP2, MEF2A, ELF4, MITF, SPI1, NFXL1, FLI1, ETV6, BCOR, NFATC2, RUNX1, NFATC1, CIITA, TBL1XR1, IKZF1, MAFB, RREB1, RB1, FOXP1, ATF6, NCOA2, NCOA3, ARRB1, TRPS1, IFI207, PHF21A, IRF2, JMJD1C, PBX3, RBPJ, ZFHX3, ARAP1
	ligand-dependent nuclear receptor transcription coactivator activity	GO:0030374	0.0311956	NCOA2, NCOA3, NCOA7, PKN1, PRKCB
	purinergic receptor activity	GO:0035586	0.0340821	P2RX4, P2RY6, P2RX7, PTAFR
	angiotensin receptor binding	GO:0031701	0.039077	ARRB2, ARRB1, ARAP1
	transmembrane receptor protein tyrosine kinase activity	GO:0004714	0.0447857	NRP2, FGFR1, NRP1, MERTK, NRG2, CSF1R

## Sheet: Cluster 4
Table S1F; GO enrichment analysis of differentially expressed genes in IH compared to RA in cluster -4.
GO	Term Descrription	IDs	P-value	Genes
CC	lipid particle	GO:0005811	3.48585e-08	DGAT2, AIFM2, PLIN1, PLIN4, ABHD5, CES1F, PNPLA2, CES1D, PNPLA3, LIPE, CIDEC
	mitochondrion	GO:0005739	3.35185e-06	ACOX1, SLC27A1, ALDH1L1, BNIP3, CAR5B, CLYBL, MIGA2, ACSS3, HIBADH, PRKAR2B, ALAS1, SLC1A3, GSTZ1, CAT, SLC8B1, GPT2, GHR, ALDH6A1, AIFM2, ACO1, LGALS12, CYP2E1, PRKCE, LPIN1, POR, PPARGC1B, PNPLA7, KIF1B, DGAT2, GPAM, BCAT2, APEX2, ADHFE1, HK2, CTPS2, SFXN1, SESN2, CHCHD6, AZIN2, TACO1, ACSL1, IVD, ABCD2, BCKDHB, ACACA, AK2, ACACB, PCX, ADAP2, HIBCH, LIPE
	cytoplasmic part	GO:0044444	0.000328495	GPAT4, ALDH1L1, VKORC1L1, PPP2R5A, UTRN, PDE3B, CAR5B, ACSS3, CLYBL, HIBADH, ZNRF2, PRKAR2B, GRIN2B, ST3GAL4, CES1F, CES1D, ASPH, SLC8B1, INSR, GPT2, ALDH6A1, PTPRM, MLXIPL, PNPLA2, CYP2E1, CDO1, CHPT1, IRS1, PPARGC1B, POR, FRY, PNPLA7, RALGAPA2, ATP9A, VEGFA, AKAP7, DST, NRBP2, EXTL3, ADHFE1, HACD2, GNAI1, PFKFB1, MMD, SFXN1, CTPS2, ABCA1, SESN2, CHCHD6, CTIF, KCNS3, IVD, HIP1, EPHX2, ACACA, AK2…
	insulin receptor complex	GO:0005899	0.000622114	SORBS1, IRS1, INSR
	cytoplasm	GO:0005737	0.000716781	GPAT4, SLC36A2, ALDH1L1, PPP2R5A, VKORC1L1, UTRN, PDE3B, LRRC4C, CAR5B, ACSS3, CLYBL, HIBADH, ZNRF2, PRKAR2B, GRIN2B, ST3GAL4, CES1F, CES1D, ASPH, SLC8B1, IFRD1, GPT2, INSR, ALDH6A1, PTPRM, ANKS1, MLXIPL, PNPLA2, CYP2E1, CDO1, PNPLA3, CHPT1, IRS1, PPARGC1B, TACC1, POR, FRY, PNPLA7, RALGAPA2, ATP9A, VEGFA, RGCC, TNFAIP8, AKAP7, DST, NRBP2, EXTL3, ADHFE1, GNAI1, HACD2, PFKFB1, MMD, SFXN1, CTPS2, AB…
	mitochondrial envelope	GO:0005740	0.00131717	SLC27A1, APEX2, AIFM2, BCKDHB, HK2, AK2, BNIP3, SFXN1, LPIN1, MIGA2, CHCHD6, PNPLA7, PRKAR2B, PCX, ACSL1, SLC1A3, ADAP2, IVD, CAT, SLC8B1, GPAM
	peroxisomal membrane	GO:0005778	0.00139072	PEX11A, ACOX1, ACSL1, ABCD2, PEX14, CAT
	microbody membrane	GO:0031903	0.00139072	PEX11A, ACOX1, ACSL1, ABCD2, PEX14, CAT
	mitochondrial membrane	GO:0031966	0.00324362	SLC27A1, APEX2, AIFM2, BCKDHB, HK2, AK2, BNIP3, SFXN1, LPIN1, CHCHD6, MIGA2, PNPLA7, PRKAR2B, PCX, ACSL1, SLC1A3, IVD, SLC8B1, GPAM
	peroxisomal part	GO:0044439	0.00390121	PEX11A, ACOX1, ACSL1, ABCD2, PEX14, CAT
	organelle envelope	GO:0031967	0.00658321	SLC27A1, APEX2, HK2, TXLNG, BNIP3, SFXN1, MIGA2, CHCHD6, PRKAR2B, ACSL1, SLC1A3, IVD, CAT, SLC8B1, PLCB1, TMEM120A, AIFM2, TMEM120B, BCKDHB, AK2, LPIN1, PNPLA7, PCX, ADAP2, SORT1, GPAM, DST
	cytosol	GO:0005829	0.00893188	PPP2R5A, PPARG, PRKAG2, ABHD5, PFKFB1, HK2, TXLNG, PPIP5K1, PDE3B, PPM1B, ZBTB16, SORBS1, PLIN1, CES1F, GSTZ1, CES1D, CAT, PLCB1, INSR, AKT2, AIFM2, ACO1, ACACA, YWHAB, MLXIPL, EPHX2, AK2, PNPLA2, PRKCE, CDO1, IRS1, CIDEC, PCK1, RALGAPA2, PPP1R9A, ADAP2, RGS7, SORT1, AKAP7, DPYD, AACS, LIPE, NRBP2
	membrane raft	GO:0045121	0.0112526	PPP2R1B, PRKAR2B, SLC27A1, SORBS1, KIRREL, GNAI1, ABCA1, ATP1A2, IRS1, TSHR, INSR, LIPE
	mitochondrial part	GO:0044429	0.0152868	SLC27A1, APEX2, AIFM2, BCKDHB, HK2, AK2, BNIP3, SFXN1, LPIN1, MIGA2, CHCHD6, PNPLA7, PRKAR2B, PCX, ALAS1, ACSL1, ADAP2, SLC1A3, IVD, CAT, SLC8B1, GPAM
	peroxisome	GO:0005777	0.0185527	PEX11A, ACOX1, ACSL1, EPHX2, ABCD2, PEX14, CAT
	plasma membrane raft	GO:0044853	0.0190727	SLC27A1, SORBS1, ATP1A2, IRS1, INSR, LIPE
	mitochondrial outer membrane	GO:0005741	0.0308106	ACSL1, AIFM2, HK2, BNIP3, MIGA2, GPAM, LPIN1
	organelle inner membrane	GO:0019866	0.0399915	TMEM120A, PRKAR2B, SLC27A1, PCX, APEX2, SLC1A3, TMEM120B, BCKDHB, AK2, SFXN1, SLC8B1, CHCHD6, GPAM
	endoplasmic reticulum	GO:0005783	0.0475572	SLC27A1, GPAT4, EXTL3, HACD2, VKORC1L1, BNIP3, PDE3B, ACSL1, PLIN1, CES1F, CES1D, ASPH, CAT, SLC8B1, LPGAT1, ACO1, CYP2E1, PRKCE, LPIN1, POR, MCTP1, CIDEC, PNPLA7, DGAT1, DGAT2, GRINA, SORT1, AKAP7, ORMDL3, PDZD2, DST, AOC3
BB	single-organism metabolic process	GO:0044710	GPAT4, ALDH1L1, THRB, VKORC1L1, PPP2R5A, PDE3B, CAR5B, HIBADH, PRKAR2B, ST3GAL4, CES1F, CES1D, ASPH, INSR, GPT2, ALDH6A1, MLXIPL, PNPLA2, CYP2E1, CDO1, IRS1, CHPT1, PNPLA3, POR, PNPLA7, RGCC, VEGFA, ADHFE1, HACD2, PFKFB3, PFKFB1, CTPS2, ABCA1, SESN2, ADRB3, GALM, IVD, CSAD, GYS1, NR1H3, EPHX2, ACACA, AK2, ACACB, TET3, GBE1, PON3, SLC27A1, ACOX1, PPARA, PRKAG2, PPARG, BNIP3, PPIP5K1, ZEB2, ST6GALN…
	catabolic process	GO:0009056	ACOX1, PPARA, ALDH1L1, CPEB3, PRKAG2, BNIP3, PDE3B, HIBADH, CES1F, GSTZ1, CES1D, CAT, PLCB1, GPT2, INSR, AKT2, ALDH6A1, ANKS1, MLXIPL, LGALS12, PNPLA2, PRKCE, CDO1, LPIN1, PNPLA3, IRS1, POR, PNPLA7, BCAT2, ABHD5, HK2, UPP2, SESN2, AZIN2, CTIF, GALM, ACSL1, PLIN1, CSAD, IVD, ABCD2, USP35, FBXO45, TRHDE, BCKDHB, EPHX2, ACACB, TET3, HIBCH, DPYD, PON3, LIPE
	single-organism cellular process	GO:0044763	PRR16, SLC36A2, GPAT4, ALDH1L1, THRB, PPP2R5A, VKORC1L1, CTDSPL, LTBP3, UTRN, PDE3B, CAR5B, LRRC4C, HIBADH, PRKAR2B, GRIN2B, ST3GAL4, CES1F, CES1D, ASPH, SLC8B1, IFRD1, GPT2, INSR, NEGR1, ALDH6A1, PTPRM, ANKS1, RXRA, SLC22A23, MLXIPL, CECR2, PNPLA2, CYP2E1, CDO1, PNPLA3, IRS1, CHPT1, PPARGC1B, TACC1, POR, FRY, PNPLA7, RALGAPA2, TNS1, TNFAIP8, RGCC, VEGFA, AKAP7, DST, NRBP2, BLCAP, EXTL3, HACD2, G…
	response to endogenous stimulus	GO:0009719	PPARA, SLC27A1, THRB, CPEB3, LTBP3, PPARG, PFKFB1, PDE3B, ABCA1, SESN2, TCF7L2, ACVR1C, PRKAR2B, SLC1A3, ACSL1, SORBS1, SH2B2, SNRNP70, CAT, PLCB1, RUNX1, SIK2, INSR, NR1H3, GHR, AKT2, ZFP423, RXRA, ACACA, ADIPOR2, ATP1A2, CYP2E1, CDO1, PRKCE, LPIN1, IRS1, PPARGC1B, POR, PCK1, HIPK2, SORT1, AKAP7, AACS, GPAM, TSHR, PMEPA1
	regulation of biological quality	GO:0065008	PPARA, SLC27A1, ACOX1, PRR16, GPAT4, THRB, TLN2, LTBP3, CPEB3, PPARG, PDE3B, BNIP3, ACVR1C, GRIN2B, SLC22A3, ASPH, PLCB1, SLC8B1, IFRD1, INSR, PTPRM, ACO1, RXRA, MLXIPL, ADIPOR2, PNPLA2, CDO1, PRKCE, ARRDC3, IRS1, PNPLA3, PPARGC1B, POR, NRIP1, DHRS3, DGAT1, EPB41L1, DGAT2, VEGFA, AKAP7, OSBPL11, ORMDL3, GPAM, AOC3, BCAT2, ABHD5, NNAT, HK2, SFXN1, ABCA1, SESN2, TCF7L2, ADRB3, CHD7, KIRREL, IVD, SH…
	maintenance of location	GO:0051235	PPARA, TLN2, PPARG, ABHD5, HK2, YWHAB, PNPLA2, ACACB, PRKCE, NRIP1, ACVR1C, CHD7, EPB41L1, DGAT1, DGAT2, OSBPL11, NR1H3
	cellular metabolic process	GO:0044237	GPAT4, PRR16, ALDH1L1, THRB, VKORC1L1, CTDSPL, PPP2R5A, PDE3B, LRRC4C, CAR5B, HIBADH, ZNRF2, PRKAR2B, GRIN2B, ST3GAL4, CLK4, CES1F, CES1D, ASPH, FBXO21, IFRD1, INSR, GPT2, ALDH6A1, PTPRM, ANKS1, RXRA, MLXIPL, PNPLA2, CYP2E1, CDO1, PNPLA3, CHPT1, IRS1, EEPD1, PPARGC1B, POR, FRY, PNPLA7, VEGFA, RGCC, VGLL4, NRBP2, EXTL3, PFKFB3, HACD2, PFKFB1, MMD, CTPS2, ABCA1, SESN2, CTIF, MED12L, ADRB3, CSAD, IV…
	primary metabolic process	GO:0044238	PRR16, GPAT4, THRB, VKORC1L1, CTDSPL, PPP2R5A, PDE3B, LRRC4C, HIBADH, ZNRF2, PRKAR2B, GRIN2B, ST3GAL4, CLK4, CES1F, CES1D, ASPH, FBXO21, IFRD1, INSR, GPT2, ALDH6A1, PTPRM, ANKS1, C4B, RXRA, MLXIPL, PNPLA2, CYP2E1, CDO1, PNPLA3, CHPT1, IRS1, EEPD1, PPARGC1B, POR, FRY, PNPLA7, VEGFA, RGCC, VGLL4, NRBP2, PFKFB3, HACD2, PFKFB1, MMD, CTPS2, ABCA1, SESN2, CTIF, MED12L, ADRB3, GALM, CSAD, IVD, TEF, GYS1…
	organic substance metabolic process	GO:0071704	PRR16, GPAT4, ALDH1L1, THRB, PPP2R5A, VKORC1L1, CTDSPL, PDE3B, LRRC4C, HIBADH, ZNRF2, PRKAR2B, GRIN2B, ST3GAL4, CLK4, CES1F, CES1D, ASPH, FBXO21, IFRD1, INSR, GPT2, ALDH6A1, PTPRM, ANKS1, C4B, RXRA, MLXIPL, PNPLA2, CYP2E1, CDO1, PNPLA3, CHPT1, IRS1, EEPD1, PPARGC1B, POR, FRY, PNPLA7, VEGFA, RGCC, VGLL4, NRBP2, EXTL3, PFKFB3, HACD2, PFKFB1, MMD, CTPS2, ABCA1, SESN2, CTIF, MED12L, ADRB3, GALM, CSAD…
	positive regulation of metabolic process	GO:0009893	PPARA, SLC27A1, PRR16, THRB, PPP2R5A, CPEB3, PPARG, PRKAG2, ZEB2, CD1D1, ACVR1C, ASPH, PLCB1, IFRD1, INSR, GHR, AKT2, ZFP423, SRPK2, RXRA, MLXIPL, PNPLA2, PRKCE, ARRDC3, IRS1, LPIN1, POR, PPARGC1B, CCNL2, NRIP1, DGAT1, DGAT2, VEGFA, RGCC, HIPK2, GPAM, TSHR, PEG3, ABHD5, PFKFB1, MMD, ABCA1, ZBTB16, SESN2, TCF7L2, ADRB3, ACSL1, CHD7, SORBS1, ABCD2, TEF, BCL6, SNRNP70, RUNX1, HIP1, NR1H3, EPHX2, AFF…
	positive regulation of biological process	GO:0048518	SLC36A2, PRR16, THRB, PPP2R5A, LTBP3, UTRN, GRIN2B, ASPH, NEGR1, INSR, IFRD1, PTPRM, C4B, RXRA, MLXIPL, PNPLA2, CDO1, IRS1, POR, PPARGC1B, VEGFA, RGCC, AKAP7, EXTL3, PFKFB1, MMD, ABCA1, SESN2, ADRB3, TEF, RUNX1, NR1H3, HIP1, CCDC80, EPHX2, ACACB, TET3, HIVEP3, SLC27A1, PPARA, LZTS2, CPEB3, PPARG, PRKAG2, BNIP3, ZEB2, CD1D1, ACVR1C, SLC1A3, CAT, PLCB1, AKT2, GHR, PPP2R1B, ZFP423, SRPK2, AIFM2, CMK…
	regulation of molecular function	GO:0065009	SLC27A1, PPARA, PPP2R5A, PPARG, UTRN, PRKAG2, ZEB2, LRRC4C, ACVR1C, PRKAR2B, ITIH5, ASPH, CAT, PLCB1, INSR, IFRD1, AKT2, GHR, CMKLR1, ARRDC3, IRS1, POR, PPARGC1B, CCNL2, RALGAPA2, RGCC, VEGFA, HIPK2, SORT1, AKAP7, TSHR, PFKFB1, ABHD5, TRIM14, MMD, SESN2, TCF7L2, AZIN2, ADRB3, ACSL1, PEX14, BCL6, RASA3, NR1H3, HIP1, YWHAB, ACACB, NPR3, ATP1A2, PPP1R9A, RGS7
	single-organism localization	GO:1902578	PPARA, SLC27A1, GPAT4, SLC36A2, CACHD1, TLN2, PPP2R5A, SLC16A10, PPARG, UTRN, PDE3B, ACVR1C, SLC1A5, SLC1A3, GRIN2B, SLC22A3, PLCB1, SLC8B1, INSR, SLC43A1, AKT2, SLC22A23, MICAL3, ADIPOR2, SLC7A10, PRKCE, CDO1, IRS1, PKD2L2, DGAT1, KIF1B, EPB41L1, ATP9A, VEGFA, RGCC, SORT1, AKAP7, OSBPL11, DST, GPAM, AOC3, ADHFE1, NNAT, HK2, SFXN1, ABCA1, PPM1B, SESN2, AZIN2, TCF7L2, KCNS3, ACSL1, CHD7, SORBS1, A…
	negative regulation of lipid storage	GO:0010888	PPARA, PPARG, ABHD5, PNPLA2, NR1H3
	positive regulation of cellular process	GO:0048522	PPARA, SLC27A1, PRR16, LZTS2, THRB, PPP2R5A, LTBP3, CPEB3, PPARG, PRKAG2, BNIP3, ZEB2, CD1D1, ACVR1C, SLC1A3, GRIN2B, CAT, ASPH, PLCB1, IFRD1, NEGR1, INSR, GHR, AKT2, PPP2R1B, SRPK2, ZFP423, AIFM2, CMKLR1, RXRA, MLXIPL, MPP7, PNPLA2, CDO1, ARRDC3, PRKCE, IRS1, LPIN1, PPARGC1B, POR, CCNL2, NRIP1, DGAT1, DGAT2, HIPK2, VEGFA, RGCC, SORT1, AKAP7, GPAM, TSHR, AOC3, PEG3, EXTL3, ABHD5, NNAT, PFKFB1, MM…
	single-multicellular organism process	GO:0044707	GPAT4, THRB, LTBP3, PDE3B, LRRC4C, PRKAR2B, GRIN2B, CES1D, ASPH, IFRD1, INSR, NEGR1, TMEFF1, PTPRM, ANKS1, RXRA, CECR2, CDO1, IRS1, TACC1, POR, PPARGC1B, FRY, TNFAIP8, RGCC, VEGFA, DST, NRBP2, PFKFB3, PFKFB1, MMD, LRIG1, SFXN1, ABCA1, ADRB3, TEF, GYS1, RUNX1, FBXO45, NR1H3, EPHX2, CCDC80, ACACA, ACACB, TET3, ADAP2, HIVEP3, PPARA, SLC27A1, NRG4, LZTS2, CPEB3, PPARG, ZEB2, CD1D1, MIGA2, ACVR1C, TSP…
	negative regulation of metabolic process	GO:0009892	SLC27A1, PPARA, THRB, CTDSPL, PPP2R5A, CPEB3, PRKAG2, PPARG, BNIP3, PDE3B, ZEB2, LRRC4C, PRKAR2B, ITIH5, PLCB1, INSR, AKT2, ZFP423, ANKS1, RXRA, MLXIPL, PRKCE, ARRDC3, LPIN1, POR, PPARGC1B, NRIP1, FRY, DGAT2, VEGFA, HIPK2, ORMDL3, PMEPA1, PEG3, TRIM14, HK2, ZBTB16, SESN2, TCF7L2, AZIN2, KIRREL, PEX14, BCL6, RUNX1, NR1H3, YWHAB, ACACB, NPR3, PCX, PON3
	negative regulation of biological process	GO:0048519	PPARA, SLC27A1, LZTS2, THRB, CTDSPL, PPP2R5A, LTBP3, CPEB3, PPARG, PRKAG2, PDE3B, BNIP3, ZEB2, LRRC4C, ACVR1C, PRKAR2B, ITIH5, CAT, ASPH, PLCB1, IFRD1, INSR, GHR, AKT2, SRPK2, ZFP423, PTPRM, CMKLR1, CLMN, ANKS1, RXRA, MLXIPL, ADIPOR2, PNPLA2, PRKCE, ARRDC3, IRS1, LPIN1, PPARGC1B, POR, FRY, NRIP1, DHRS3, DGAT2, HIPK2, VEGFA, RGCC, SORT1, ORMDL3, GPAM, PMEPA1, NRBP2, PEG3, GNAI1, ABHD5, HK2, TRIM14…
	regulation of growth	GO:0040008	GPAT4, EXTL3, PPARG, ADIPOR2, ACACB, SESN2, TCF7L2, POR, ADRB3, CHD7, EPB41L1, VEGFA, BCL6, PLCB1, IFRD1, TSHR, GPAM, INSR, GHR
	regulation of metabolic process	GO:0019222	PRR16, THRB, CTDSPL, PPP2R5A, PDE3B, LRRC4C, PRKAR2B, GRIN2B, CLK4, ASPH, IFRD1, INSR, ANKS1, RXRA, MLXIPL, PNPLA2, IRS1, POR, PPARGC1B, FRY, RGCC, VEGFA, VGLL4, PFKFB1, MMD, ABCA1, SESN2, CTIF, MED12L, ADRB3, TEF, RUNX1, HIP1, NR1H3, EPHX2, ACACB, CIDEC, TET3, HIVEP3, PON3, PPARA, SLC27A1, CPEB3, PRKAG2, PPARG, BNIP3, ZEB2, CD1D1, ACVR1C, ITIH5, CAT, PLCB1, AKT2, GHR, ZFP423, SRPK2, CMKLR1, ACO1…
	biosynthetic process	GO:0009058	PPARA, SLC27A1, GPAT4, PRR16, ALDH1L1, THRB, CPEB3, PPARG, PRKAG2, PPIP5K1, ZEB2, CD1D1, ST6GALNAC5, ART3, ALAS1, SLC1A3, ST3GAL4, CES1D, CAT, PLCB1, IFRD1, INSR, GPT2, AKT2, ZFP423, LPGAT1, CMKLR1, ACO1, RXRA, TLE3, MLXIPL, CDO1, IRS1, PNPLA3, CHPT1, LPIN1, PPARGC1B, POR, CCNL2, NRIP1, MAN2A2, DGAT1, DGAT2, HIPK2, RGCC, VEGFA, ORMDL3, VGLL4, GPAM, TSHR, PEG3, EXTL3, BCAT2, HACD2, ABHD5, TRIM14, …
	regulation of localization	GO:0032879	PPARA, SLC36A2, LZTS2, PPP2R5A, PPARG, ABHD5, NNAT, UTRN, MMD, HK2, PDE3B, ABCA1, PPM1B, SESN2, TCF7L2, AZIN2, ACVR1C, KCNS3, CHD7, GRIN2B, SORBS1, BCL6, SH2B2, PLCB1, SLC8B1, RUNX1, INSR, NR1H3, HIP1, AKT2, PTPRM, CMKLR1, ADIPOR2, PNPLA2, ACACB, ATP1A2, PRKCE, IRS1, RALGAPA2, PPP1R9A, DGAT1, RGCC, VEGFA, AKAP7, OSBPL11, AACS, GPAM, AOC3
	regulation of signaling	GO:0023051	LZTS2, CPEB3, PPARG, BNIP3, PDE3B, ZEB2, LRRC4C, ACVR1C, SLC1A3, GRIN2B, CAT, SLC8B1, PLCB1, SIK2, INSR, AKT2, GHR, PPP2R1B, ZFP423, ANKS1, CMKLR1, PRKCE, ARRDC3, IRS1, POR, RALGAPA2, DHRS3, VEGFA, HIPK2, AKAP7, PMEPA1, GNAI1, NNAT, ABCA1, PPM1B, IVNS1ABP, SESN2, TCF7L2, ADRB3, CHD7, BCL6, SH2B2, RASA3, RUNX1, NR1H3, HIP1, YWHAB, PPP1R9A, GRINA, RGS7, AACS
	positive regulation of developmental process	GO:0051094	THRB, CPEB3, PPARG, MMD, BNIP3, ZEB2, ZBTB16, CD1D1, TCF7L2, CHD7, BCL6, RUNX1, PLCB1, NEGR1, INSR, GHR, ACACB, CDO1, PPARGC1B, POR, TENM4, PPP1R9A, VEGFA, HIPK2, RGCC, GPAM, TSHR
	negative regulation of cellular process	GO:0048523	PPARA, SLC27A1, LZTS2, THRB, CTDSPL, PPP2R5A, LTBP3, CPEB3, PPARG, PRKAG2, PDE3B, BNIP3, ZEB2, LRRC4C, ACVR1C, PRKAR2B, ITIH5, CAT, ASPH, PLCB1, IFRD1, INSR, GHR, AKT2, SRPK2, ZFP423, PTPRM, CLMN, ANKS1, RXRA, MLXIPL, ADIPOR2, PRKCE, IRS1, LPIN1, PPARGC1B, POR, NRIP1, FRY, DHRS3, DGAT2, VEGFA, RGCC, HIPK2, SORT1, ORMDL3, GPAM, PMEPA1, NRBP2, PEG3, GNAI1, HK2, TRIM14, ZBTB16, PPM1B, SESN2, IVNS1AB…
	positive regulation of transport	GO:0051050	SLC36A2, NNAT, PPARG, ADIPOR2, ABCA1, PRKCE, AZIN2, IRS1, TCF7L2, SORBS1, GRIN2B, VEGFA, RGCC, AKAP7, AACS, PLCB1, RUNX1, INSR, NR1H3, AKT2, HIP1, AOC3
	developmental growth	GO:0048589	GPAT4, RXRA, ZEB2, ACACB, TCF7L2, POR, ACVR1C, TENM4, ADRB3, CHD7, VEGFA, PLCB1, IFRD1, TSHR, GPAM, INSR, GHR
	positive regulation of growth	GO:0045927	EXTL3, CHD7, VEGFA, ACACB, PLCB1, GPAM, TSHR, INSR, GHR
	negative regulation of transport	GO:0051051	PPARG, PDE3B, ATP1A2, PPM1B, PRKCE, IRS1, ACVR1C, PPP1R9A, RGCC, SH2B2, INSR, AKT2, NR1H3
	single-organism developmental process	GO:0044767	PPARA, GPAT4, LZTS2, NRG4, THRB, CPEB3, LTBP3, PPARG, UTRN, PDE3B, ZEB2, LRRC4C, CD1D1, MIGA2, ACVR1C, TSPAN12, SLC1A3, GRIN2B, RBM47, CAT, ASPH, PLCB1, IFRD1, INSR, NEGR1, GHR, AKT2, SRPK2, ZFP423, TMEFF1, PTPRM, SH3PXD2A, CLMN, ACO1, ANKS1, RXRA, TLE3, ADIPOR2, CECR2, CDO1, ARRDC3, IRS1, LPIN1, PPARGC1B, POR, TACC1, FRY, NRIP1, DHRS3, KIF1B, DGAT2, HIPK2, RGCC, VEGFA, SORT1, SGCD, DST, GPAM, TS…
	regulation of plasma lipoprotein particle levels	GO:0097006	DGAT1, DGAT2, CES1D, ABCA1
	cellular component organization	GO:0016043	LZTS2, PRR16, CPEB3, TLN2, PPP2R5A, PPARG, PRKAG2, UTRN, BNIP3, ZEB2, LRRC4C, MIGA2, ACVR1C, SLC1A3, GRIN2B, SLC22A3, CES1D, CAT, ASPH, PLCB1, IFRD1, INSR, NEGR1, AKT2, PPP2R1B, SRPK2, PTPRM, SH3PXD2A, AIFM2, CLMN, RXRA, MICAL3, ADIPOR2, CECR2, MPP7, CLUH, PNPLA2, PRKCE, IRS1, LPIN1, PPARGC1B, TACC1, FRY, RALGAPA2, EPB41L1, DGAT1, TNS1, RGCC, VEGFA, SORT1, SGCD, DST, TSHR, PMEPA1, BLCAP, EXTL3, H…
	regulation of multicellular organismal process	GO:0051239	SLC27A1, GPAT4, THRB, CPEB3, LTBP3, PPARG, MMD, TXLNG, PDE3B, ZEB2, LRRC4C, ZBTB16, PPM1B, CD1D1, TCF7L2, ACVR1C, ADRB3, TSPAN12, CHD7, SMOC1, BCL6, PLCB1, RUNX1, IFRD1, INSR, NEGR1, NR1H3, GHR, PTPRM, CMKLR1, RXRA, MLXIPL, ACACB, ATP1A2, ARRDC3, PRKCE, PPARGC1B, POR, TENM4, DHRS3, PPP1R9A, DGAT1, HIPK2, RGCC, VEGFA, GPAM, TSHR
	single-organism behavior	GO:0044708	PRKAR2B, PPARA, CHD7, SLC1A3, GRIN2B, CPEB3, HIPK2, ATP1A2, RUNX1, PLCB1, PRKCE, TSHR
	nitrogen compound metabolic process	GO:0006807	PPARA, SLC27A1, PRR16, GPAT4, ALDH1L1, THRB, CPEB3, PPARG, PRKAG2, PDE3B, ZEB2, HIBADH, ST6GALNAC5, ALAS1, SLC1A3, ST3GAL4, CLK4, GSTZ1, ITIH5, RBM47, CAT, PLCB1, IFRD1, INSR, GPT2, GHR, AKT2, ALDH6A1, SRPK2, ZFP423, CMKLR1, ACO1, RXRA, TLE3, MLXIPL, CDO1, CHPT1, LPIN1, EEPD1, PPARGC1B, POR, CCNL2, CHST1, NRIP1, HIPK2, VEGFA, RGCC, ORMDL3, VGLL4, TSHR, PRPF38B, AOC3, PEG3, EXTL3, APEX2, BCAT2, HA…
	macromolecule localization	GO:0033036	PPARA, SLC27A1, LZTS2, PPP2R5A, TLN2, PPARG, ABHD5, NNAT, HK2, PDE3B, ABCA1, PPM1B, ZBTB16, SESN2, TCF7L2, ACVR1C, ACSL1, GRIN2B, SORBS1, PEX14, BCL6, PLCB1, SLC8B1, RUNX1, NR1H3, AKT2, YWHAB, MPP7, PNPLA2, ACACB, PRKCE, IRS1, NRIP1, RALGAPA2, DGAT1, EPB41L1, DGAT2, ATP9A, RGCC, AKAP7, OSBPL11, APOL6, AACS, GPAM
	positive regulation of multicellular organismal process	GO:0051240	SLC27A1, THRB, CPEB3, LTBP3, PPARG, MMD, ZEB2, ZBTB16, CD1D1, TCF7L2, CHD7, BCL6, RUNX1, PLCB1, NEGR1, GHR, PTPRM, ACACB, PRKCE, POR, PPARGC1B, TENM4, PPP1R9A, RGCC, HIPK2, VEGFA, TSHR, GPAM
	regulation of developmental process	GO:0050793	GPAT4, THRB, CPEB3, LTBP3, PPARG, MMD, TXLNG, BNIP3, PDE3B, ZEB2, LRRC4C, ZBTB16, CD1D1, TCF7L2, ACVR1C, ADRB3, TSPAN12, CHD7, BCL6, PLCB1, RUNX1, IFRD1, INSR, NEGR1, GHR, PTPRM, RXRA, ACACB, CDO1, POR, PPARGC1B, TENM4, PPP1R9A, HIPK2, RGCC, VEGFA, TSHR, GPAM
	negative regulation of establishment of protein localization	GO:1904950	PPP2R5A, RGCC, PDE3B, PPM1B, IRS1, ACVR1C, NR1H3
	regulation of homeostatic process	GO:0032844	SLC27A1, CHD7, LTBP3, VEGFA, MLXIPL, ARRDC3, PRKCE, GPAM, TCF7L2, PPARGC1B, NR1H3
MF	triglyceride lipase activity	GO:0004806	7.57395e-05	ABHD5, PNPLA2, CES1D, PNPLA3, LIPE
	monocarboxylic acid binding	GO:0033293	0.000182192	ACOX1, PCX, DGAT1, PPARG, ACACA, ACACB, INSR
	O-acyltransferase activity	GO:0008374	0.000249731	GPAT4, DGAT1, DGAT2, ABHD5, PNPLA3, GPAM
	adenyl ribonucleotide binding	GO:0032559	0.00256071	D5ERTD579E, PFKFB3, PRKAG2, PFKFB1, HK2, PDE3B, PPIP5K1, CTPS2, ABCA1, ACSS3, ACVR1C, PRKAR2B, CHD7, ACSL1, SNRK, DGKD, CLK4, ABCD2, RUNX1, SIK2, INSR, AKT2, CNNM2, SRPK2, ACACA, AK2, ACACB, ATP1A2, PRKCE, PCX, KIF1B, ATP9A, HIPK2, AKAP7, AACS, NRBP2
	adenyl nucleotide binding	GO:0030554	0.00278964	D5ERTD579E, PFKFB3, PRKAG2, PFKFB1, HK2, PDE3B, PPIP5K1, CTPS2, ABCA1, ACSS3, ACVR1C, PRKAR2B, CHD7, ACSL1, SNRK, DGKD, CLK4, ABCD2, RUNX1, SIK2, INSR, AKT2, CNNM2, SRPK2, ACACA, AK2, ACACB, ATP1A2, PRKCE, PCX, KIF1B, ATP9A, HIPK2, AKAP7, AACS, NRBP2
	protein kinase binding	GO:0019901	0.00437544	UTRN, PRKAG2, MLXIPL, PDE3B, PRKCE, IRS1, CCNL2, PRKAR2B, PPP1R9A, SORBS1, RGCC, GYS1, SH2B2, AKAP7, INSR, LIPE, AKT2, GHR
	magnesium ion binding	GO:0000287	0.00745998	SRPK2, SNRK, GNAI1, ATP9A, EPHX2, PPM1B, CLYBL, SIK2, PCK1
	ATP binding	GO:0005524	0.00998345	D5ERTD579E, PFKFB3, PFKFB1, PRKAG2, HK2, PPIP5K1, CTPS2, ABCA1, ACSS3, ACVR1C, ACSL1, CHD7, SNRK, DGKD, CLK4, ABCD2, RUNX1, INSR, SIK2, AKT2, CNNM2, SRPK2, ACACA, AK2, ACACB, ATP1A2, PRKCE, PCX, KIF1B, ATP9A, HIPK2, AACS, NRBP2
	ribonucleotide binding	GO:0032553	0.0152489	D5ERTD579E, PFKFB3, GNAI1, PRKAG2, PFKFB1, HK2, PPIP5K1, PDE3B, CTPS2, ABCA1, ACSS3, ACVR1C, PRKAR2B, CHD7, ACSL1, SNRK, DGKD, CLK4, ABCD2, RUNX1, SIK2, INSR, AKT2, CNNM2, SRPK2, ACACA, AK2, ACACB, ATP1A2, PRKCE, POR, PCK1, PCX, KIF1B, ATP9A, HIPK2, AKAP7, AACS, NRBP2
	carboxylic acid transmembrane transporter activity	GO:0046943	0.0202724	SLC1A5, SLC36A2, SLC1A3, SLC16A10, SLC7A10, SLC43A1
	purine ribonucleotide binding	GO:0032555	0.0218517	D5ERTD579E, PFKFB3, GNAI1, PRKAG2, PFKFB1, HK2, PDE3B, PPIP5K1, CTPS2, ABCA1, ACSS3, ACVR1C, PRKAR2B, CHD7, ACSL1, SNRK, DGKD, CLK4, ABCD2, RUNX1, SIK2, INSR, AKT2, CNNM2, SRPK2, ACACA, AK2, ACACB, ATP1A2, PRKCE, PCK1, PCX, KIF1B, ATP9A, HIPK2, AKAP7, AACS, NRBP2
	purine nucleotide binding	GO:0017076	0.0235147	D5ERTD579E, PFKFB3, GNAI1, PRKAG2, PFKFB1, HK2, PDE3B, PPIP5K1, CTPS2, ABCA1, ACSS3, ACVR1C, PRKAR2B, CHD7, ACSL1, SNRK, DGKD, CLK4, ABCD2, RUNX1, SIK2, INSR, AKT2, CNNM2, SRPK2, ACACA, AK2, ACACB, ATP1A2, PRKCE, PCK1, PCX, KIF1B, ATP9A, HIPK2, AKAP7, AACS, NRBP2
	carbohydrate kinase activity	GO:0019200	0.0312028	PFKFB3, PFKFB1, HK2
	retinoid X receptor binding	GO:0046965	0.0341764	PPARG, NR1H3, NRIP1
	phosphatase activity	GO:0016791	0.0345233	PTPRM, CTDSPL, PFKFB3, PFKFB1, EPHX2, PPIP5K1, PPM1B, LPIN1, PON3
	purine ribonucleoside binding	GO:0032550	0.0411526	D5ERTD579E, PFKFB3, GNAI1, PFKFB1, PRKAG2, HK2, PPIP5K1, CTPS2, ABCA1, ACSS3, ACVR1C, ACSL1, CHD7, SNRK, DGKD, CLK4, ABCD2, RUNX1, INSR, SIK2, AKT2, CNNM2, SRPK2, ACACA, AK2, ACACB, ATP1A2, PRKCE, PCK1, PCX, KIF1B, ATP9A, HIPK2, AKAP7, AACS, NRBP2
	acetyl-CoA carboxylase activity	GO:0003989	0.0412822	ACACA, ACACB

## Sheet: Cluster 5
Table S1G: GO enrichment analysis of differentially expressed genes in IH compared to RA in cluster -5.
GO	Term	IDs	P-value	Genes
CC	focal adhesion	GO:0005925	6.46737e-06	DLC1, EGFR, LIMA1, MRC2, HSPG2, AKAP12, ITGA11, CASK, ASAP3, MMP14, ARHGAP24, DDR2, APBB1IP, ARHGAP26, LRP1, ITGA5, GSN, FAP, TEK, PDGFRB, JAK1, SNTB2, PHLDB2
	actin cytoskeleton	GO:0015629	0.000511756	SH3PXD2B, DLC1, LIMA1, AKAP13, ASAP1, DPYSL3, DENND2A, DAAM1, DAPK1, CORO2B, PKNOX2, ARHGAP32, ARHGAP6, GSN, PLEKHH2, FYN, CARMIL1, TEK, TMOD2, ROR1, WIPF1
	cell cortex	GO:0005938	0.00435752	DLC1, ZHX3, AKAP13, STIM1, ASTN2, ARHGAP32, HMCN1, EPS8, GSN, PLEKHH2, DLG4, PHLDB2, ADD3
	plasma membrane part	GO:0044459	0.00490051	STEAP3, DLC1, PEAR1, OSMR, CASK, LPAR1, ENPEP, DDR2, GPC3, ANK2, SLC24A3, GPC6, FAP, ATP8B1, DLG4, SCN7A, BOC, ERRFI1, EGFR, STIM1, PCDH7, ACVR2A, ARHGAP32, CHRM3, KCNT2, RASGRF1, ROR1, PDGFRA, PDGFRB, ADAM19, EDA, KSR1, DCBLD2, SNX18, C7, BBS9, ITGA11, BMPR2, ASAP1, CNTFR, CYTH3, APBB1IP, PLPP3, AMPH, SHISA9, ECE1, TEK, HEG1, SGIP1, B4GALT1, CACNA2D1, GABRA3, MRC2, GRIA3, SLC16A2, LRP1, EPS8, FY…
	postsynaptic specialization	GO:0099572	0.00637831	IL1R1, ARHGAP32, MAGI2, EPS8, ANK2, FYN, MAP1B, BMPR2, DLG4, GRIA3, ADD3, DCLK1
	Golgi lumen	GO:0005796	0.00710429	GPC3, GPC6, HSPG2, SDC2
	vesicle coat	GO:0030120	0.00756999	COPA, SEC24A, SEC31A, SEC24D, SGIP1
	basal lamina	GO:0005605	0.00811137	LAMA2, HSPG2, NID1, LAMC1
	golgi apparatus part	GO:0044431	0.0120099	B4GALT1, EGFR, COPA, SEC24A, A4GALT, B3GALT1, UST, HSPG2, SDC2, AMPH, CSGALNACT1, SEC16B, ARHGAP21, MAN2A1, PLCE1, ARHGAP32, RAB30, ST3GAL2, GPC3, CHSY3, GPC6, GORASP2, MAN1A, GALNT15
	plasma membrane receptor complex	GO:0098802	0.0135599	SHISA9, EPS8, OSMR, ITGA5, DLG4, ITGA11, GRIA3, CNTFR, APBB1IP
	actin filament	GO:0005884	0.0147008	DLC1, FYN, CARMIL1, TEK, AKAP13, DPYSL3, WIPF1
	cytoplasmic vesicle part	GO:0044433	0.0151394	EGFR, COPA, SNX18, SEC24A, SEC31A, AMPH, CADPS, ARHGAP21, SPRED2, SNTB2, PLA1A, TBC1D4, ABCC4, SEC24D, SCARA5, SGIP1
	cytoplasmic region	GO:0099568	0.0178532	DLC1, ZHX3, AKAP13, STIM1, ASTN2, ARHGAP32, HMCN1, EPS8, GSN, PLEKHH2, DLG4, PHLDB2, ADD3
	cytoplasmic vesicle membrane	GO:0030659	0.0186015	COPA, SNX18, SEC31A, SEC24A, AMPH, CADPS, ARHGAP21, SPRED2, SNTB2, PLA1A, TBC1D4, ABCC4, SEC24D, SCARA5, SGIP1
	coated vesicle	GO:0030135	0.0187529	COPA, SNX18, LRP1, SEC24A, ECE1, SEC31A, ASTN2, SEC24D, SGIP1
	golgi apparatus	GO:0005794	0.0210787	GLIS3, COPA, SEC24A, CPQ, PRKG1, SDC2, PLPP3, AMPH, SEC16B, ARHGAP21, ST3GAL2, ECE1, GPC3, GPC6, GORASP2, STARD9, MAN1A, ATP8B1, GALNT15, AKT3, EGFR, B4GALT1, BMP1, A4GALT, B3GALT1, UST, HSPG2, CSGALNACT1, MAN2A1, PLCE1, ARHGAP32, RAB30, CHSY3, ITGA5, SH3D19, ADAM19, DNM1
	leading edge membrane	GO:0031256	0.0228355	DLC1, SHISA9, EPS8, ITGA5, FAP, ANTXR1, KSR1, AMPH
	golgi membrane	GO:0000139	0.0230618	B4GALT1, EGFR, COPA, SEC24A, A4GALT, B3GALT1, UST, CSGALNACT1, SEC16B, ARHGAP21, MAN2A1, PLCE1, ARHGAP32, ST3GAL2, CHSY3, GORASP2, GALNT15, MAN1A
	plasma membrane protein complex	GO:0098797	0.0231449	C7, CACNA2D1, OSMR, ITGA11, CNTFR, GRIA3, APBB1IP, ACVR2A, SHISA9, KCNT2, EPS8, ITGA5, DLG4, TGFBR3, SCN7A, CACNA1A, SGIP1
	cell projection membrane	GO:0031253	0.0284551	DLC1, B4GALT1, SHISA9, EPS8, ITGA5, BBS9, FAP, ATP8B1, CASK, ASAP1, ANTXR1, KSR1
	membrane coat	GO:0030117	0.031436	COPA, SEC24A, SEC31A, SEC24D, DNM1, SGIP1
	contractile actin filament bundle	GO:0097517	0.0390956	DLC1, LIMA1, TEK, ROR1, DAAM1
	cell cortex part	GO:0044448	0.0423485	DLC1, PLEKHH2, GSN, DLG4, STIM1, AKAP13, PHLDB2
BP	circulatory system development	GO:0072359	4.27236e-14	DLC1, RHOJ, LTBP1, PRRX1, RORA, ENPEP, PRKG1, GLI2, GLI3, GPC3, FAP, ANGPT1, LOXL2, LOXL1, ERRFI1, SH3PXD2B, RECK, EGFR, ARHGAP24, MMP14, SLIT2, STK3, VEGFC, VEGFD, TMEM65, COL1A2, PDGFRA, PDGFRB, VCAN, ZFPM2, ADAM19, EIF2AK3, BMPR2, AKAP13, BICC1, DCN, MEIS1, PLPP3, ECE1, TEK, HEG1, B4GALT1, COL4A2, COL4A1, FBN1, HSPG2, SMAD3, COL5A1, THSD7A, LRP1, BMPER, PRICKLE1, ITGA5, JAK1, TGFBR3, ANTXR1, H…
	cardiovascular system development	GO:0072358	4.27236e-14	DLC1, RHOJ, LTBP1, PRRX1, RORA, ENPEP, PRKG1, GLI2, GLI3, GPC3, FAP, ANGPT1, LOXL2, LOXL1, ERRFI1, SH3PXD2B, RECK, EGFR, ARHGAP24, MMP14, SLIT2, STK3, VEGFC, VEGFD, TMEM65, COL1A2, PDGFRA, PDGFRB, VCAN, ZFPM2, ADAM19, EIF2AK3, BMPR2, AKAP13, BICC1, DCN, MEIS1, PLPP3, ECE1, TEK, HEG1, B4GALT1, COL4A2, COL4A1, FBN1, HSPG2, SMAD3, COL5A1, THSD7A, LRP1, BMPER, PRICKLE1, ITGA5, JAK1, TGFBR3, ANTXR1, H…
	vasculature development	GO:0001944	5.37593e-13	RHOJ, LTBP1, PRRX1, BMPR2, RORA, DCN, ENPEP, GLI3, MEIS1, PLPP3, GPC3, FAP, TEK, HEG1, ANGPT1, LOXL2, ERRFI1, LOXL1, B4GALT1, RECK, COL4A2, COL4A1, HSPG2, ARHGAP24, MMP14, SLIT2, COL5A1, THSD7A, VEGFC, VEGFD, LRP1, BMPER, PRICKLE1, ITGA5, PDGFRA, COL1A2, PDGFRB, TGFBR3, JAK1, ZFPM2, ANTXR1, EIF2AK3, HDAC7
	blood vessel development	GO:0001568	1.69325e-12	LTBP1, PRRX1, BMPR2, RORA, DCN, ENPEP, GLI3, MEIS1, PLPP3, GPC3, FAP, TEK, HEG1, ANGPT1, LOXL2, LOXL1, B4GALT1, RECK, COL4A2, COL4A1, HSPG2, MMP14, ARHGAP24, SLIT2, COL5A1, THSD7A, VEGFC, VEGFD, LRP1, BMPER, PRICKLE1, ITGA5, PDGFRA, COL1A2, PDGFRB, TGFBR3, JAK1, ZFPM2, ANTXR1, EIF2AK3, HDAC7
	cell migration	GO:0016477	6.04809e-12	DLC1, MITF, LPAR1, ENPEP, PRKG1, GLI3, DDR2, SDC2, GAB2, GSN, GPC6, FAP, ANGPT1, LOXL2, FNDC3B, EGFR, RECK, TMEFF2, MAGI2, DAPK2, ARHGAP24, MMP14, SLIT2, VEGFC, VEGFD, NAV1, CARMIL1, LYST, PDGFRA, PDGFRB, LAMC1, SRGAP1, IL1R1, WNT5B, ITGA11, BMPR2, DCN, ASAP3, PLPP3, BCL2, TEK, ADAMTS12, DCLK1, B4GALT1, AXL, SMAD3, DPYSL3, COL5A1, LRP1, BMPER, EPS8, ITGA5, FYN, JAK1, TGFBR3, PHLDB2, HDAC7
	regulation of signal transduction	GO:0009966	2.59667e-10	STEAP3, DLC1, PEAR1, PRRX1, LPAR1, RORA, ZEB1, GLI2, GLI3, GARNL3, GPC3, GSN, DLG4, SPRED2, ANGPT1, HTRA3, ERRFI1, AKT3, EGFR, RECK, AR, MAGI2, TLE1, MMP14, DAPK2, ARHGAP24, SLIT2, STK3, ARHGAP26, SLIT3, DAPK1, MAP4K4, VEGFC, ACVR2A, VEGFD, NCOA1, PLCE1, EYA2, RASGRF1, PDGFRA, PDGFRB, EDA, KSR1, EIF2AK3, PHLPP1, CRTC3, IL1R1, RALGPS2, WNT5B, BMPR2, AKAP12, AKAP13, CYTH3, DCN, BICC1, PLPP3, IRAK3,…
	skeletal system development	GO:0001501	4.5647e-08	WNT5B, PRRX1, BMPR2, SOX5, AKAP13, ZEB1, GLI2, GLI3, MEIS1, TEK, ADAMTS12, LOXL2, PAPSS2, TWIST2, SH3PXD2B, BMP1, FBN1, HSPG2, SMAD3, MMP14, COL5A2, CSGALNACT1, ACVR2A, PDGFRA, COL1A2, PDGFRB, VCAN, EIF2AK3, NFIB
	regulation of cell migration	GO:0030334	6.92985e-08	DLC1, IL1R1, WNT5B, BMPR2, LPAR1, DCN, PRKG1, DDR2, PLPP3, GAB2, GSN, BCL2, TEK, ANGPT1, EGFR, RECK, TMEFF2, MAGI2, SMAD3, DPYSL3, MMP14, DAPK2, SLIT2, LAMA2, VEGFC, VEGFD, LRP1, BMPER, ITGA5, CARMIL1, PDGFRA, PDGFRB, TGFBR3, PHLDB2, SRGAP1, HDAC7
	actin cytoskeleton organization	GO:0030036	1.34433e-07	DLC1, RHOJ, LIMA1, AKAP13, ASAP3, LPAR1, DAAM1, CORO2B, ARHGAP6, FRMD6, GSN, BCL2, TEK, WIPF1, ARHGEF10L, TMEFF2, PHACTR1, FMNL2, SMAD3, DPYSL3, ARHGAP26, SLIT2, EPS8, PLEKHH2, CARMIL1, PDGFRA, TMOD2, PDGFRB, ANTXR1, PHLDB2
	regulation of cell motility	GO:2000145	2.452e-07	DLC1, IL1R1, WNT5B, BMPR2, LPAR1, DCN, PRKG1, DDR2, PLPP3, GAB2, GSN, BCL2, TEK, ANGPT1, EGFR, RECK, TMEFF2, MAGI2, SMAD3, DPYSL3, MMP14, DAPK2, SLIT2, LAMA2, VEGFC, VEGFD, LRP1, BMPER, ITGA5, CARMIL1, PDGFRA, PDGFRB, TGFBR3, PHLDB2, SRGAP1, HDAC7
	cell surface receptor signaling pathway	GO:0007166	3.51353e-07	LTBP1, PEAR1, OSMR, MITF, PRRX1, ZEB1, GLI2, DDR2, GLI3, GPC3, GAB2, DLG4, ANGPT1, HTRA3, ERRFI1, BOC, EGFR, RECK, AR, MAGI2, TLE1, MMP14, SLIT2, STK3, SLIT3, DAPK1, NUMBL, VEGFC, ACVR2A, VEGFD, EYA2, RASGRF1, ROR1, COL1A2, PDGFRA, PDGFRB, ADAM19, ADAM12, EDA, EIF2AK3, IL1R1, WNT5B, ITGA11, BMPR2, CNTFR, BICC1, DCN, TCF7L1, PLPP3, IRAK3, SHISA9, RNF165, BCL2, TEK, ADAMTS12, MAML3, COL4A2, BMP1, C…
	regulation of actin cytoskeleton organization	GO:0032956	4.2603e-07	DLC1, TMEFF2, LIMA1, AKAP13, SMAD3, GPM6B, ASAP3, LPAR1, SLIT2, ARHGAP6, LRP1, EPS8, PLEKHH2, GSN, CARMIL1, TEK, TMOD2, PDGFRB, WIPF1, PHLDB2, ARHGEF10L
	cellular response to growth factor stimulus	GO:0071363	5.86369e-07	LTBP1, BMPR2, SOX5, CASK, ZEB1, DCN, GPC3, RNF165, TEK, ANGPT1, ADAMTS12, HTRA3, ERRFI1, EGFR, COL4A2, BMP1, MAGI2, FBN1, SMAD3, PDE3A, SLIT2, VEGFC, ACVR2A, VEGFD, BMPER, FYN, PDGFRA, COL1A2, PDGFRB, TGFBR3
	enzyme linked receptor protein signaling pathway	GO:0007167	8.34271e-07	LTBP1, BMPR2, ZEB1, DCN, DDR2, GPC3, RNF165, TEK, ANGPT1, ADAMTS12, HTRA3, ERRFI1, EGFR, AR, COL4A2, BMP1, MAGI2, COL4A1, FBN1, AXL, SMAD3, ACVR2A, VEGFC, CBLB, VEGFD, LRP1, BMPER, FYN, PDGFRA, ROR1, COL1A2, PDGFRB, TGFBR3, JAK1, ADAM12, EIF2AK3
	angiogenesis	GO:0001525	8.53897e-07	B4GALT1, COL4A2, COL4A1, HSPG2, ENPEP, DCN, RORA, MMP14, ARHGAP24, MEIS1, SLIT2, THSD7A, VEGFC, VEGFD, BMPER, ITGA5, FAP, TEK, PDGFRA, PDGFRB, JAK1, ANGPT1, LOXL2, EIF2AK3, HDAC7
	intracellular signal transduction	GO:0035556	1.81781e-06	STEAP3, RHOJ, DLC1, ZFP385B, LPAR1, RORA, PRKG1, RGL1, GARNL3, ANK2, GAB2, GSN, SPRED2, GUCY1A2, ANGPT1, ERRFI1, AKT3, EGFR, AR, MAGI2, TLE1, DAPK2, ARHGAP24, SLIT2, STK3, ARHGAP26, DAPK1, MAP4K4, ARHGAP32, PLCE1, RASGRF1, COL1A2, PDGFRA, PDGFRB, EDA, KSR1, EIF2AK3, SRGAP1, PHLPP1, CRTC3, RALGPS2, AKAP12, AKAP13, CYTH3, DCN, IRAK3, ECE1, BCL2, ARHGAP42, TEK, NFAT5, ARHGEF10L, DCLK1, SPOP, TNXB, B…
	heart development	GO:0007507	2.09518e-06	DLC1, LTBP1, BMPR2, AKAP13, BICC1, GLI2, PRKG1, GLI3, ECE1, GPC3, TEK, HEG1, ANGPT1, SH3PXD2B, EGFR, FBN1, HSPG2, SMAD3, COL5A1, STK3, TMEM65, LRP1, PRICKLE1, PDGFRA, PDGFRB, TGFBR3, ZFPM2, VCAN, ADAM19
	lung development	GO:0030324	2.73086e-06	EGFR, TSHZ3, BMPR2, MMP14, GLI2, GLI3, FOXP2, MAN2A1, GPC3, PDGFRA, PDGFRB, HEG1, ZFPM2, ADAMTS2, ERRFI1, FNDC3B, NFIB
	negative regulation of cytoskeleton organization	GO:0051494	3.08379e-06	DLC1, TMEFF2, ARHGAP6, LIMA1, EPS8, PLEKHH2, GSN, CARMIL1, MAP1B, TMOD2, MID1, PHLDB2, SLIT2
	renal system development	GO:0072001	3.17422e-06	TSHZ3, DCHS2, COL4A1, MAGI2, FBN1, SMAD3, NID1, ENPEP, DCN, GLI2, GLI3, SLIT2, PLCE1, BMPER, GPC3, BCL2, PDGFRA, PDGFRB, ANGPT1, VCAN
	respiratory tube development	GO:0030323	3.23523e-06	EGFR, TSHZ3, BMPR2, MMP14, GLI2, GLI3, FOXP2, MAN2A1, GPC3, PDGFRA, PDGFRB, HEG1, ZFPM2, ADAMTS2, ERRFI1, FNDC3B, NFIB
	respiratory system development	GO:0060541	3.38484e-06	EGFR, TSHZ3, BMPR2, MMP14, GLI2, GLI3, FOXP2, MAN2A1, GPC3, PDGFRA, PDGFRB, HEG1, ZFPM2, EDA, ADAMTS2, ERRFI1, FNDC3B, NFIB
	actin filament bundle assembly	GO:0051017	4.90744e-06	DLC1, PHACTR1, TMEFF2, LIMA1, SMAD3, DPYSL3, ASAP3, LPAR1, ARHGAP6, EPS8, CARMIL1, PHLDB2, ARHGEF10L
	regulation of intracellular signal transduction	GO:1902531	5.34279e-06	STEAP3, DLC1, LPAR1, RORA, GARNL3, SPRED2, ANGPT1, ERRFI1, AKT3, EGFR, AR, MAGI2, TLE1, DAPK2, ARHGAP24, SLIT2, ARHGAP26, STK3, MAP4K4, PLCE1, RASGRF1, PDGFRA, PDGFRB, EDA, KSR1, EIF2AK3, CRTC3, PHLPP1, RALGPS2, AKAP12, AKAP13, DCN, CYTH3, IRAK3, ECE1, BCL2, ARHGAP42, TEK, NFAT5, ARHGEF10L, SPOP, TNXB, BMP1, TAOK3, AXL, MID1, RCAN2, BMPER, FYN, TGFBR3, ST5, HDAC7
	cell-substrate junction assembly	GO:0007044	5.56863e-06	DLC1, ARHGAP6, ITGA5, BCL2, TEK, SMAD3, GPM6B, LAMC1, MMP14, PHLDB2
	chondrocyte differentiation	GO:0002062	8.85832e-06	WNT5B, SOX5, BMPR2, HSPG2, SMAD3, ADAMTS12, LOXL2, GLI2, EIF2AK3, GLI3, NFIB
	regulation of cytoskeleton organization	GO:0051493	9.23729e-06	DLC1, TMEFF2, LIMA1, MAP1B, AKAP13, SMAD3, GPM6B, ASAP3, LPAR1, MID1, SLIT2, ARHGAP6, LRP1, EPS8, GSN, PLEKHH2, CARMIL1, TEK, TMOD2, PDGFRB, WIPF1, PHLDB2, ARHGEF10L
	negative regulation of protein complex disassembly	GO:0043242	1.72545e-05	IRAK3, LIMA1, EPS8, PLEKHH2, GSN, CARMIL1, MAP1B, TMOD2, MID1
	actin filament organization	GO:0007015	2.32255e-05	DLC1, TMEFF2, PHACTR1, LIMA1, SMAD3, DPYSL3, ASAP3, LPAR1, SLIT2, ARHGAP6, EPS8, PLEKHH2, GSN, BCL2, CARMIL1, TMOD2, WIPF1, PHLDB2, ARHGEF10L
	regulation of cell-matrix adhesion	GO:0001952	3.25263e-05	DLC1, VEGFC, ARHGAP6, BCL2, TEK, CASK, SMAD3, GPM6B, MMP14, PHLDB2
	osteoblast differentiation	GO:0001649	3.30081e-05	MRC2, BMPR2, ITGA11, SMAD3, ZHX3, GLI2, DDR2, GLI3, ACVR2A, TGFBR3, VCAN, TWIST2, HDAC7, FNDC3B, IFI204
	positive regulation of macromolecule metabolic process	GO:0010604	3.96529e-05	DLC1, LTBP1, MITF, PRRX1, CASK, LPAR1, RORA, ZEB1, GLI2, DDR2, GLI3, GPC3, ANK2, GSN, RBMS3, ANGPT1, FAM129A, EGFR, KHDRBS3, AR, SSBP2, MAGI2, NCOA7, TLE1, STK3, DAPK1, VEGFC, ACVR2A, NCOA1, PLCE1, EYA2, PDGFRA, PDGFRB, ZFPM2, EDA, DCUN1D3, KSR1, EIF2AK3, CRTC3, GLIS3, SOX5, BMPR2, AKAP13, DCN, MEIS1, PLPP3, TCF7L1, SEC16B, NPAS2, ECE1, BCL2, TEK, NFAT5, AUTS2, MAML3, ARHGEF10L, BMP1, KLF12, KLF9…
	negative regulation of signal transduction	GO:0009968	3.97748e-05	CRTC3, DLC1, PHLPP1, WNT5B, PEAR1, BICC1, RORA, DCN, GLI3, IRAK3, GPC3, BCL2, ARHGAP42, SPRED2, ADAMTS12, HTRA3, ERRFI1, AR, MAGI2, FBN1, TAOK3, TLE1, ARHGAP24, MMP14, SLIT2, STK3, SLIT3, DAPK1, CBLB, LRP1, BMPER, EYA2, PRICKLE1, FYN, TGFBR3, DNM1, HDAC7
	contractile actin filament bundle assembly	GO:0030038	5.36584e-05	DLC1, TMEFF2, PHACTR1, ARHGAP6, CARMIL1, SMAD3, LPAR1, PHLDB2, ARHGEF10L
	cell morphogenesis involved in differentiation	GO:0000904	6.04796e-05	BMPR2, GLI2, GLI3, SDC2, FRMD6, RNF165, BCL2, TEK, DLG4, HEG1, LOXL2, BOC, FNDC3B, DCLK1, AR, UST, MAP1B, AXL, SMAD3, SLIT2, SLIT3, NUMBL, LAMA2, FYN, CARMIL1, TGFBR3, ANTXR1, LAMC1, PHLDB2, CACNA1A, NFIB
	morphogenesis of an epithelium	GO:0002009	6.34765e-05	DLC1, B4GALT1, EGFR, TMEFF2, AR, COL4A1, SMAD3, ASTN2, MMP14, ARHGAP24, GLI2, GLI3, COL5A1, STK3, SLIT2, VEGFC, GPC3, PRICKLE1, ITGA5, BCL2, TEK, PDGFRA, ANGPT1, PHLDB2
	fat cell differentiation	GO:0045444	7.96647e-05	SH3PXD2B, MEDAG, WNT5B, BBS9, EBF2, RUNX1T1, SMAD3, CREB5, ZFPM2, RORA, SULT1E1, EIF2AK3, STK3, FNDC3B
	cell development	GO:0048468	8.42904e-05	PRRX1, LPAR1, ZEB1, PRKG1, GLI2, GLI3, SDC2, ASPA, FRMD6, ANK2, GSN, ATP8B1, DLG4, LOXL2, BOC, FNDC3B, EGFR, AR, MAGI2, SDK1, RUNX1T1, SLIT2, SLIT3, NUMBL, MAP4K4, MAN2A1, VEGFC, NCOA1, RASGRF1, CARMIL1, ROR1, PDGFRA, PDGFRB, LAMC1, EIF2AK3, IL1R1, SOX5, BMPR2, AKAP13, ASAP1, MEIS1, RNF165, BCL2, TEK, HEG1, DCLK1, B4GALT1, BMP1, UST, FBN1, MAP1B, AXL, SMAD3, DPYSL3, PDE3A, LAMA2, LRP1, FYN, TMOD2…
	neurogenesis	GO:0022008	9.52866e-05	PRRX1, RORA, LPAR1, ZEB1, GLI2, PRKG1, GLI3, SDC2, ASPA, GSN, DLG4, ATP8B1, BOC, EGFR, MAGI2, RUNX1T1, SDK1, MMP14, SLIT2, NUMBL, SLIT3, VEGFC, MAP4K4, MAN2A1, NCOA1, VEGFD, NAV1, RASGRF1, ROR1, LAMC1, IL1R1, WNT5B, BMPR2, SOX5, ASAP1, MEIS1, PLPP3, RNF165, BCL2, ZFP521, DCLK1, UST, MAP1B, AXL, DPYSL3, LAMA2, LRP1, FYN, CACNA1A, NFIB
	positive regulation of cell migration	GO:0030335	0.000100725	EGFR, IL1R1, WNT5B, BMPR2, SMAD3, LPAR1, MMP14, DAPK2, DDR2, PLPP3, VEGFC, VEGFD, GAB2, ITGA5, BCL2, CARMIL1, TEK, PDGFRA, PDGFRB, ANGPT1, HDAC7
	negative regulation of protein depolymerization	GO:1901880	0.000102772	LIMA1, EPS8, PLEKHH2, GSN, CARMIL1, MAP1B, TMOD2, MID1
	tube morphogenesis	GO:0035239	0.000107925	DLC1, B4GALT1, EGFR, AR, COL4A1, SMAD3, ZEB1, MMP14, GLI2, GLI3, STK3, SLIT2, GPC3, PRICKLE1, BCL2, TEK, PDGFRA, ANGPT1, EDA, NFIB
	adherens junction organization	GO:0034332	0.00012842	DLC1, ARHGAP6, BCL2, TEK, SMAD3, GPM6B, MMP14, PHLDB2, NUMBL
	regulation of cell-substrate junction assembly	GO:0090109	0.000131623	DLC1, ARHGAP6, TEK, SMAD3, GPM6B, MMP14, PHLDB2
	regulation of focal adhesion assembly	GO:0051893	0.000131623	DLC1, ARHGAP6, TEK, SMAD3, GPM6B, MMP14, PHLDB2
	regulation of cartilage development	GO:0061035	0.000138429	BMP1, SOX5, BMPR2, SMAD3, ADAMTS12, LOXL2, GLI2, GLI3
	regulation of actin filament bundle assembly	GO:0032231	0.00015067	DLC1, TMEFF2, ARHGAP6, CARMIL1, SMAD3, ASAP3, LPAR1, PHLDB2, ARHGEF10L
	positive regulation of cell motility	GO:2000147	0.000158061	EGFR, IL1R1, WNT5B, BMPR2, SMAD3, LPAR1, MMP14, DAPK2, DDR2, PLPP3, VEGFC, VEGFD, GAB2, ITGA5, BCL2, CARMIL1, TEK, PDGFRA, PDGFRB, ANGPT1, HDAC7
	cell morphogenesis	GO:0000902	0.000194608	DLC1, RHOJ, BBS9, BMPR2, ASAP1, LPAR1, GLI2, GLI3, SDC2, FRMD6, GSN, RNF165, BCL2, TEK, DLG4, HEG1, WIPF1, LOXL2, BOC, FNDC3B, DCLK1, EGFR, AR, UST, MAP1B, AXL, SMAD3, SLIT2, SLIT3, NUMBL, LAMA2, EPS8, FYN, CARMIL1, ABCC4, TGFBR3, LAMC1, ANTXR1, PHLDB2, CACNA1A, NFIB
	regulation of small GTPase mediated signal transduction	GO:0051056	0.000196762	DLC1, RALGPS2, AKAP13, CYTH3, LPAR1, ARHGAP24, SLIT2, ARHGAP26, GARNL3, PLCE1, RASGRF1, ARHGAP42, PDGFRB, ARHGEF10L
	negative regulation of cell communication	GO:0010648	0.0002187	CRTC3, DLC1, PHLPP1, WNT5B, PEAR1, BICC1, RORA, DCN, GLI3, IRAK3, GPC3, BCL2, ARHGAP42, SPRED2, ADAMTS12, HTRA3, ERRFI1, AR, MAGI2, FBN1, TAOK3, TLE1, ARHGAP24, MMP14, SLIT2, STK3, SLIT3, DAPK1, MAP4K4, CBLB, LRP1, BMPER, EYA2, PRICKLE1, FYN, TGFBR3, DNM1, HDAC7
	nervous system development	GO:0007399	0.00022358	DLC1, PRRX1, LPAR1, RORA, ZEB1, PRKG1, GLI2, GLI3, SDC2, ASPA, GSN, ATP8B1, DLG4, BOC, AKT3, KIF2A, EGFR, MAGI2, SDK1, RUNX1T1, MMP14, SLIT2, STK3, SLIT3, NUMBL, MAP4K4, MAN2A1, VEGFC, NCOA1, VEGFD, NAV1, RASGRF1, ROR1, VCAN, LAMC1, EIF2AK3, IL1R1, WNT5B, SOX5, BMPR2, ASAP1, MEIS1, PLPP3, RNF165, BCL2, ZFP521, DCLK1, COL4A1, UST, MAP1B, HSPG2, AXL, DPYSL3, PCDH19, FOXP2, LAMA2, LRP1, PRICKLE1, FY…
	positive regulation of cartilage development	GO:0061036	0.000236279	BMP1, SOX5, BMPR2, SMAD3, LOXL2, GLI3
	coronary vasculature development	GO:0060976	0.000239784	LRP1, LTBP1, GPC3, PRICKLE1, PDGFRB, TGFBR3, ANGPT1, ZFPM2
	focal adhesion assembly	GO:0048041	0.000323365	DLC1, ARHGAP6, BCL2, TEK, SMAD3, MMP14, PHLDB2
	branching morphogenesis of an epithelial tube	GO:0048754	0.000363086	B4GALT1, AR, COL4A1, GPC3, BCL2, TEK, PDGFRA, ANGPT1, GLI2, MMP14, GLI3, SLIT2
	sprouting angiogenesis	GO:0002040	0.000363794	BMPER, ITGA5, TEK, JAK1, ANGPT1, LOXL2, HDAC7, SLIT2
	regulation of protein depolymerization	GO:1901879	0.000425867	LIMA1, EPS8, PLEKHH2, GSN, CARMIL1, MAP1B, TMOD2, MID1
	regulation of neurogenesis	GO:0050767	0.000505192	IL1R1, PRRX1, BMPR2, SOX5, ASAP1, LPAR1, ZEB1, GLI2, GLI3, MEIS1, SDC2, ASPA, BCL2, MAGI2, UST, MAP1B, SDK1, RUNX1T1, DPYSL3, SLIT2, SLIT3, NUMBL, MAN2A1, VEGFC, MAP4K4, NCOA1, LRP1, FYN, CACNA1A
	negative regulation of cell migration	GO:0030336	0.000578312	DLC1, RECK, TMEFF2, MAGI2, DPYSL3, DCN, PRKG1, SLIT2, LRP1, BCL2, TGFBR3, PHLDB2, SRGAP1
	positive regulation of cell-substrate adhesion	GO:0010811	0.000640271	VEGFC, SMOC2, ITGA5, CARMIL1, TEK, SMAD3, NID1, VIT, ABI3BP
	neuron projection development	GO:0031175	0.000646214	PRRX1, BMPR2, ASAP1, LPAR1, GLI2, PRKG1, GLI3, SDC2, RNF165, BCL2, DLG4, BOC, DCLK1, EGFR, MAGI2, UST, MAP1B, SDK1, RUNX1T1, DPYSL3, SLIT2, SLIT3, NUMBL, LAMA2, MAP4K4, LRP1, RASGRF1, FYN, LAMC1, CACNA1A, NFIB
	regulation of BMP signaling pathway	GO:0030510	0.000712604	ACVR2A, GPC3, BMPER, RNF165, FBN1, BMPR2, TGFBR3, HTRA3
	adherens junction assembly	GO:0034333	0.000747367	DLC1, ARHGAP6, BCL2, TEK, SMAD3, MMP14, PHLDB2
	positive regulation of signal transduction	GO:0009967	0.00075594	STEAP3, IL1R1, PRRX1, BMPR2, AKAP12, AKAP13, LPAR1, DCN, GPC3, ECE1, GSN, RNF165, TEK, DLG4, SPRED2, ANGPT1, AKT3, SPOP, EGFR, RECK, AR, BMP1, TAOK3, AXL, SMAD3, MID1, STK3, ACVR2A, PLCE1, BMPER, RASGRF1, FYN, PDGFRA, TMOD2, PDGFRB, TGFBR3, KSR1, EDA, ST5, EIF2AK3
	regulation of neuron differentiation	GO:0045664	0.000775323	PRRX1, SOX5, BMPR2, ASAP1, LPAR1, ZEB1, GLI2, GLI3, MEIS1, SDC2, BCL2, MAGI2, UST, MAP1B, RUNX1T1, SDK1, DPYSL3, SLIT2, SLIT3, NUMBL, MAP4K4, NCOA1, LRP1, FYN, CACNA1A
	epithelial cell migration	GO:0010631	0.000819367	VEGFC, BMPER, GAB2, FAP, TEK, BMPR2, TGFBR3, ANGPT1, DCN, LOXL2, PLPP3, HDAC7, SLIT2
	regulation of epithelial cell migration	GO:0010632	0.00102939	VEGFC, BMPER, GAB2, TEK, BMPR2, TGFBR3, ANGPT1, DCN, PLPP3, HDAC7, SLIT2
	regulation of phosphate metabolic process	GO:0019220	0.00109367	DLC1, PHLPP1, BMPR2, AKAP12, AKAP13, LPAR1, DCN, PRKG1, DDR2, PLPP3, IRAK3, ECE1, BCL2, TEK, SPRED2, GUCY1A2, ANGPT1, FAM129A, ERRFI1, EGFR, PHACTR1, AR, TNXB, MAGI2, BMP1, FBN1, TAOK3, SMAD3, MID1, SLIT2, STK3, MAP4K4, ACVR2A, VEGFC, PLCE1, CBLB, BMPER, FYN, ITGA5, PDGFRA, PDGFRB, TGFBR3, VCAN, KSR1, EIF2AK3, ST5
	extracellular matrix assembly	GO:0085029	0.00111509	TNXB, SMAD3, GPM6B, ANTXR1, PHLDB2
	small GTPase mediated signal transduction	GO:0007264	0.00114793	RHOJ, DLC1, RALGPS2, AKAP13, CYTH3, LPAR1, ARHGAP24, RGL1, SLIT2, PLCE1, ARHGAP32, RAB30, EPS8, RASGRF1, ARHGAP42, COL1A2, PDGFRB, KSR1, SRGAP1, ARHGEF10L
	regulation of nervous system development	GO:0051960	0.00134233	IL1R1, PRRX1, BMPR2, SOX5, ASAP1, LPAR1, ZEB1, GLI2, GLI3, MEIS1, SDC2, ASPA, BCL2, MAGI2, UST, MAP1B, SDK1, RUNX1T1, DPYSL3, SLIT2, SLIT3, NUMBL, MAN2A1, VEGFC, MAP4K4, NCOA1, LRP1, FYN, EIF2AK3, CACNA1A
	central nervous system development	GO:0007417	0.00144812	DLC1, BMPR2, SOX5, ZEB1, LPAR1, RORA, GLI2, PRKG1, GLI3, PLPP3, ASPA, GSN, BCL2, AKT3, DCLK1, EGFR, COL4A1, HSPG2, AXL, SLIT2, STK3, PCDH19, NUMBL, FOXP2, NCOA1, LRP1, FYN, ROR1, VCAN, CACNA1A, NFIB
	regulation of chondrocyte differentiation	GO:0032330	0.00151624	SOX5, SMAD3, ADAMTS12, LOXL2, GLI2, GLI3
	neuron differentiation	GO:0030182	0.00152651	WNT5B, PRRX1, SOX5, BMPR2, ASAP1, ZEB1, LPAR1, RORA, PRKG1, GLI2, GLI3, MEIS1, SDC2, RNF165, BCL2, ATP8B1, DLG4, ZFP521, BOC, DCLK1, EGFR, MAGI2, UST, MAP1B, SDK1, RUNX1T1, DPYSL3, SLIT2, SLIT3, NUMBL, LAMA2, MAP4K4, NCOA1, VEGFD, LRP1, RASGRF1, FYN, LAMC1, CACNA1A, NFIB
	regulation of MAPK cascade	GO:0043408	0.00152938	PHLPP1, EGFR, AR, BMP1, TNXB, TAOK3, AKAP13, LPAR1, MID1, STK3, IRAK3, MAP4K4, PLCE1, BMPER, ECE1, TEK, PDGFRA, SPRED2, PDGFRB, TGFBR3, ANGPT1, KSR1, ST5, ERRFI1
	negative regulation of focal adhesion assembly	GO:0051895	0.00160819	DLC1, ARHGAP6, MMP14, PHLDB2
	regulation of protein modification process	GO:0031399	0.00163936	DLC1, PHLPP1, BMPR2, AKAP13, LPAR1, DCN, DDR2, PLPP3, IRAK3, ECE1, BCL2, TEK, SPRED2, AUTS2, ANGPT1, FAM129A, ERRFI1, EGFR, AR, TNXB, MAGI2, BMP1, FBN1, TAOK3, NCOA7, MID1, SLIT2, STK3, MAP4K4, ACVR2A, VEGFC, PLCE1, CBLB, BMPER, PRICKLE1, FYN, ITGA5, PDGFRA, PDGFRB, TGFBR3, VCAN, KSR1, DCUN1D3, EIF2AK3, ST5
	wound healing, spreading of cells	GO:0044319	0.00167197	TMEFF2, ITGA5, ARHGAP24, PHLDB2, COL5A1
MF	metallopeptidase activity	GO:0008237	3.5316e-06	BMP1, ADAMTSL3, ADAM23, CPQ, ADAMTS15, ENPEP, MMP14, NAALAD2, ECE1, LVRN, ADAMTS10, ADAM19, ADAMTS12, ADAM12, ADAMTS2, ADAMTS5
	GTPase activator activity	GO:0005096	2.93372e-05	DLC1, ASAP1, ASAP3, ARHGAP24, ARHGAP26, ARHGAP21, GARNL3, ARHGAP32, ARHGAP6, ARHGAP20, TBC1D12, ARHGAP42, TBC1D4, SRGAP1, ARHGEF10L, ARHGAP10
	transmembrane receptor protein kinase activity	GO:0019199	3.32648e-05	EGFR, ACVR2A, TEK, AXL, BMPR2, PDGFRA, ROR1, PDGFRB, TGFBR3, DDR2
	calcium ion binding	GO:0005509	8.66835e-05	DCHS2, REPS2, PPP2R3A, LTBP1, PAMR1, FSTL1, ASTN2, SMOC2, HMCN1, SLC24A3, GSN, MAN1A, HEG1, SVEP1, BMP1, FBN1, HSPG2, STIM1, NID1, PCDH7, MMP14, PCDH19, SLIT2, SLIT3, CADPS, CBLB, LRP1, SNED1, VCAN
	protein kinase activity	GO:0004672	0.000695217	BMPR2, CASK, AKAP13, PRKG1, DDR2, IRAK3, TEK, AKT3, DCLK1, EGFR, TAOK3, AXL, DAPK2, STK3, DAPK1, ACVR2A, MAP4K4, FYN, PDGFRA, ROR1, TGFBR3, JAK1, PDGFRB, KSR1, EIF2AK3
	transmembrane receptor protein tyrosine kinase activity	GO:0004714	0.00220516	EGFR, TEK, AXL, PDGFRA, ROR1, PDGFRB, DDR2
	platelet-derived growth factor receptor binding	GO:0005161	0.00236778	IL1R1, VEGFD, PDGFRA, PDGFRB
	regulatory region DNA binding	GO:0000975	0.00583245	GLIS3, MITF, SOX5, RORA, ZEB1, GLI2, GLI3, MEIS1, TCF7L1, NPAS2, NFAT5, IFI211, AR, SSBP2, KLF9, KLF12, SMAD3, FOXP2, PKNOX2, NCOA1, EBF2, PRDM5, EBF1, IFI207, IFI205, NFIB, IFI204
	vascular endothelial growth factor receptor binding	GO:0005172	0.0229538	VEGFC, VEGFD, ANGPT1
	phosphatidylinositol phosphate binding	GO:1901981	0.0287639	SH3PXD2B, CADPS, SNX18, PLEKHA5, GAB2, ASAP1, CYTH3
	transmembrane receptor protein serine/threonine kinase activity	GO:0004675	0.0301659	ACVR2A, BMPR2, TGFBR3
	adenyl ribonucleotide binding	GO:0032559	0.0379298	ATP10A, BMPR2, CASK, PDE11A, SLFN5, PRKG1, DDR2, ABCA6, CHD9, IRAK3, STARD9, TEK, ATP8B1, GK5, PAPSS2, AKT3, DCLK1, KIF2A, EGFR, ABCA8B, ABCA8A, TAOK3, AXL, PDE3A, NAV3, DAPK2, STK3, DAPK1, MAP4K4, ACVR2A, FYN, PDGFRA, ROR1, PDGFRB, ABCC4, JAK1, KSR1, EIF2AK3, UBE2E2
	adenyl nucleotide binding	GO:0030554	0.0405541	ATP10A, BMPR2, CASK, PDE11A, SLFN5, PRKG1, DDR2, ABCA6, CHD9, IRAK3, STARD9, TEK, ATP8B1, GK5, PAPSS2, AKT3, DCLK1, KIF2A, EGFR, ABCA8B, ABCA8A, TAOK3, AXL, PDE3A, NAV3, DAPK2, STK3, DAPK1, MAP4K4, ACVR2A, FYN, PDGFRA, ROR1, PDGFRB, ABCC4, JAK1, KSR1, EIF2AK3, UBE2E2

## Sheet: Cluster 6
Table S1H: GO enrichment analysis of differentially expressed genes in IH compared to RA in cluster -6.
GO	Term	IDs	P-value	Genes
CC	mitochondrion	GO:0005739	1.04865e-08	ALDH1L1, EHHADH, CAR5B, CLYBL, ACSS3, HIBADH, PRKAR2B, VPS13C, SLC25A26, GPT2, ALDH6A1, CRLS1, CYP2E1, BCL2L13, POR, CLPX, PPARGC1B, PNPLA7, GLUL, TMEM135, AKAP1, PCCA, ME1, CAV1, ADHFE1, SFXN1, SESN2, CHCHD6, IVD, DCAKD, GPD1, PTGR2, ACACA, MPC1, AK2, ACACB, ABCG1, ADAP2, HEBP1, RHOT1, ACAD11, ACOX1, SLC27A1, BNIP3, MIGA2, PTEN, IMMP2L, MCCC2, DNAJC15, MSRA, ALAS1, SLC1A3, VWA8, ACYP2, PXMP2, GS…
	lipid particle	GO:0005811	1.1231e-08	CAV1, AIFM2, ABHD5, PNPLA2, PNPLA3, CIDEC, TMEM135, DGAT2, PLIN1, PLIN4, CES1F, CES1D, AKAP1, LDAH, LIPE
	peroxisome	GO:0005777	1.9925e-08	XDH, ACOX1, CAV1, EHHADH, EPHX2, PEX11A, TMEM135, ACSL1, LONP2, PEX1, HSDL2, PXMP4, NUDT7, ABCD2, PEX14, PXMP2, PEX13, CAT, HSD17B4, ACAD11, MGST1
	peroxisomal membrane	GO:0005778	1.38287e-07	PEX11A, ACOX1, CAV1, ACSL1, PEX1, PXMP4, ABCD2, PEX14, PXMP2, PEX13, HSD17B4, CAT, MGST1
	cytoplasmic part	GO:0044444	2.11749e-07	FHIT, PPP2R5A, VKORC1L1, EHHADH, ADCY5, SYT2, UTRN, GPCPD1, HIBADH, HS2ST1, ZNRF2, MAP3K5, ATP2B4, VPS13C, GRIN2B, ATXN10, D230025D16RIK, GPT2, CRLS1, PTPRM, OPTN, EXD1, CYP2E1, DHRS7B, BCL2L13, PPARGC1B, MARK2, FRY, ST13, TMEM135, GLUL, VEGFA, PGM1, MGAT5, MFNG, GNAI1, HSD17B12, PFKFB1, MMD, SFXN1, CHCHD6, CTIF, PLAGL1, STX16, DCAKD, HIP1, GPD1, PTGR2, ACACA, MPC1, ACACB, ABCG1, CIDEC, SYNE3, AD…
	peroxisomal part	GO:0044439	2.80811e-07	PEX11A, ACOX1, CAV1, ACSL1, LONP2, PEX1, PXMP4, ABCD2, PEX14, PXMP2, PEX13, HSD17B4, CAT, MGST1
	cytoplasm	GO:0005737	3.5631e-07	RAD51D, FHIT, RAB3GAP2, SLC36A2, PPP2R5A, VKORC1L1, EHHADH, ADCY5, SYT2, UTRN, PNISR, GPCPD1, HIBADH, HS2ST1, ZNRF2, MAP3K5, ATP2B4, VPS13C, GRIN2B, RAVER2, ATXN10, D230025D16RIK, GPT2, CRLS1, PTPRM, PIK3CB, CYP2E1, EXD1, OPTN, BCL2L13, DHRS7B, PPARGC1B, MARK2, FRY, ST13, TMEM135, GLUL, MAPK6, PGM1, RGCC, VEGFA, MGAT5, MFNG, GNAI1, HSD17B12, PFKFB1, MMD, SFXN1, DENND2D, DIDO1, CHCHD6, CTIF, PLAGL…
	mitochondrial envelope	GO:0005740	0.000302816	SLC27A1, APEX2, HK2, BNIP3, SFXN1, MIGA2, CHCHD6, PRKAR2B, IMMP2L, DNAJC15, SLC1A3, ACSL1, VPS13C, SH3GLB1, IVD, COX19, SLC25A26, CAT, RNF144B, CHDH, CRLS1, ACADM, AIFM2, BCKDHB, AK2, MPC1, BCL2L13, LPIN1, CLPX, PNPLA7, PCX, ADAP2, RHOT1, SLC25A51, AKAP1, ACAD11, GPAM, MGST1
	GO:0005829~cytosol	GO:0005829	0.000455162	FHIT, NAMPT, HPRT, PPP2R5A, EHHADH, PPARG, GOT1L1, PDE3B, PPIP5K1, GPCPD1, KLHL2, CMBL, BAG4, JADE1, EIF4EBP1, MAP3K5, VPS13C, PEX1, ATXN10, CES1F, MGLL, GSTZ1, PDGFC, CES1D, COX19, CAT, PLCB1, INSR, THRSP, CABLES1, AKT2, IRS2, AIFM2, ACO1, MLXIPL, CHP1, PNPLA2, CDO1, PRKCE, IRS1, ST13, PRKD1, RALGAPA2, PGM1, SORT1, AKAP7, ERC1, XDH, ME1, CAV1, ABHD5, PFKFB1, HK2, TXLNG, ZBTB16, PPM1B, TCF7L2, AN…
	organelle envelope	GO:0031967	0.000468616	SLC27A1, BNIP3, MIGA2, CEP70, EDNRA, PRKAR2B, IMMP2L, DNAJC15, SLC1A3, VPS13C, IL15RA, CAT, SLC25A26, COX19, PLCB1, CRLS1, ACADM, AIFM2, BCL2L13, LPIN1, CLPX, PNPLA7, SORT1, AKAP1, GPAM, DST, APEX2, HK2, TXLNG, SFXN1, CHCHD6, ACSL1, SH3GLB1, BCHE, IVD, RAP1GAP2, TMEM120A, CHDH, RNF144B, BCKDHB, TMEM120B, AK2, MPC1, MGST3, SYNE3, PCX, ADAP2, RHOT1, ADRA1A, FAF1, SLC25A51, ACAD11, PHF8, MGST1
	mitochondrial membrane	GO:0031966	0.000659128	SLC27A1, APEX2, HK2, BNIP3, SFXN1, MIGA2, CHCHD6, PRKAR2B, IMMP2L, DNAJC15, SLC1A3, ACSL1, VPS13C, SH3GLB1, IVD, SLC25A26, RNF144B, CHDH, CRLS1, ACADM, AIFM2, BCKDHB, AK2, MPC1, BCL2L13, LPIN1, CLPX, PNPLA7, PCX, RHOT1, SLC25A51, AKAP1, ACAD11, GPAM, MGST1
	mitochondrial part	GO:0044429	0.0017165	SLC27A1, APEX2, HK2, BNIP3, SFXN1, MIGA2, CHCHD6, MCCC2, PRKAR2B, IMMP2L, ALAS1, DNAJC15, SLC1A3, ACSL1, VPS13C, SH3GLB1, IVD, CAT, COX19, SLC25A26, ETFA, BCKDHA, RNF144B, CHDH, CRLS1, ACADM, AIFM2, BCKDHB, AK2, MPC1, BCL2L13, LPIN1, CLPX, PNPLA7, PCX, ADAP2, RHOT1, SLC25A51, AKAP1, ACAD11, GPAM, ACSM5, PCCA, MGST1
	insulin receptor complex	GO:0005899	0.00282486	SORBS1, IRS1, INSR
	endoplasmic reticulum	GO:0005783	0.00667616	SLC27A1, PXDN, GPAT4, ATL2, CLSTN2, VKORC1L1, CPEB4, PDE3B, BNIP3, RTN3, MAP3K5, PIGL, CES1F, CES1D, CAT, ASPH, LDAH, AGPAT2, LPGAT1, ACO1, CHP1, CYB5A, CYP2E1, DHRS7B, PRKCE, LPIN1, POR, PNPLA7, GLUL, DGAT1, RASGRF2, DGAT2, H6PD, SORT1, SIL1, AKAP7, ORMDL3, AKAP1, DST, AOC3, XDH, EXTL3, CAV1, DERL1, MRAP, HACD2, HSD17B12, CPED1, FMO5, ACSL1, PLIN1, SH3GLB1, BCHE, PCSK5, SEC61A2, SREBF1, FADS3, A…
	transferase complex, transferring phosphorus-containing groups	GO:0061695	0.00754011	PHKA2, PHKG1, PIK3CB, PFKFB1, POLR3GL, SESN2, IRS1, ACVR1C, POLR2A, CCNL2, PRKAR2B, MAP3K5, SORBS1, ERC1, URI1, INSR
	membrane raft	GO:0045121	0.0103304	PPP2R1B, SLC27A1, CAV1, RTN4RL1, GNAI1, ADCY5, RHOQ, ABCA1, ATP1A2, IRS1, EDNRA, PRKAR2B, SORBS1, NEDD4, KIRREL, PIKFYVE, TSHR, INSR, PAG1, LIPE
	mitochondrial outer membrane	GO:0005741	0.0123362	ACSL1, VPS13C, AIFM2, SH3GLB1, RHOT1, HK2, BNIP3, AKAP1, MIGA2, GPAM, LPIN1, MGST1
	organelle outer membrane	GO:0031968	0.0128979	SYNE3, ACSL1, VPS13C, AIFM2, SH3GLB1, RHOT1, HK2, BNIP3, AKAP1, LPIN1, MIGA2, GPAM, MGST1
	postsynaptic density	GO:0014069	0.017372	EPB41, CLSTN2, CPEB4, FMR1, MET, BNIP3, CPEB1, PPP1R9A, EPB41L1, ANK2, GRIN2B, PDZD2, DST, DLG2, FBXO45
	postsynaptic specialization	GO:0099572	0.017372	EPB41, CLSTN2, CPEB4, FMR1, MET, BNIP3, CPEB1, PPP1R9A, EPB41L1, ANK2, GRIN2B, PDZD2, DST, DLG2, FBXO45
	dihydrolipoyl dehydrogenase complex	GO:0045240	0.0299514	BCKDHA, BCKDHB, DHTKD1
	golgi membrane	GO:0000139	0.0361084	SREBF1, MFNG, CAV1, B3GALT2, CLSTN2, CHP1, CYP2E1, PRKCE, CHPT1, WHAMM, RTN3, CHST1, HS2ST1, ST6GALNAC5, MAN2A2, COG4, ST3GAL4, SH3GLB1, STX16, PIKFYVE, RNF24, SORT1, MGAT5, ERC1, PMEPA1
	messenger ribonucleoprotein complex	GO:1990124	0.0366818	CPEB3, CPEB4, CPEB1
	golgi apparatus part	GO:0044431	0.0445497	CAV1, MFNG, CLSTN2, AP3S1, AZIN2, WHAMM, RTN3, HS2ST1, ST6GALNAC5, ST3GAL4, SH3GLB1, PIKFYVE, STX16, D230025D16RIK, SREBF1, CNST, B3GALT2, CHP1, OPTN, CYP2E1, PRKCE, CHPT1, CHST1, PRKD1, MAN2A2, COG4, ATP9A, RNF24, SORT1, ERC1, MGAT5, PMEPA1
	endoplasmic reticulum part	GO:0044432	0.0469198	EXTL3, GPAT4, CAV1, DERL1, ATL2, CLSTN2, VKORC1L1, MRAP, HACD2, HSD17B12, RTN3, FMO5, MAP3K5, PIGL, ACSL1, BCHE, CES1D, ASPH, PCSK5, AGPAT2, SEC61A2, SREBF1, LPGAT1, FADS3, CYB5A, CYP2E1, DHRS7B, LPIN1, POR, PNPLA7, MGST3, DGAT1, RASGRF2, DGAT2, H6PD, SIL1, SORT1, AGMO, ORMDL3, FAF1, DST, MGST1
	golgi apparatus	GO:0005794	0.0496661	CLSTN2, PPARG, PDE3B, AP3S1, WHAMM, HS2ST1, RTN3, ST6GALNAC5, SLC1A5, ST3GAL4, CAT, D230025D16RIK, ACO1, CHP1, OPTN, CYP2E1, GRHL1, PRKCE, CHPT1, CHST1, PRKD1, MAN2A2, ATP9A, SORT1, RNF24, OSBPL11, MGAT5, ERC1, PMEPA1, AOC3, MFNG, CAV1, MMD, ABCA1, AZIN2, KCNS3, PLAGL1, SH3GLB1, SYAP1, PIKFYVE, STX16, USP33, PCSK5, HIP1, SREBF1, RNF144A, CNST, B3GALT2, ABCG1, COG4, NEDD4, GRINA, GOLGB1
	tricarboxylic acid cycle enzyme complex	GO:0045239	0.0516539	BCKDHA, BCKDHB, DHTKD1
	organelle inner membrane	GO:0019866	0.0577199	TMEM120A, SLC27A1, CHDH, CRLS1, APEX2, TMEM120B, BCKDHB, MPC1, AK2, SFXN1, CHCHD6, CLPX, IMMP2L, PRKAR2B, PCX, DNAJC15, SLC1A3, SLC25A26, SLC25A51, AKAP1, GPAM, MGST1
	mitochondrial inner membrane	GO:0005743	0.0599692	SLC27A1, CHDH, CRLS1, APEX2, BCKDHB, MPC1, AK2, SFXN1, CHCHD6, CLPX, PRKAR2B, IMMP2L, PCX, DNAJC15, SLC1A3, SLC25A26, SLC25A51, AKAP1, GPAM, MGST1
	endoplasmic reticulum membrane	GO:0005789	0.0631101	EXTL3, GPAT4, CAV1, DERL1, ATL2, CLSTN2, VKORC1L1, HACD2, MRAP, HSD17B12, RTN3, FMO5, MAP3K5, PIGL, ACSL1, ASPH, AGPAT2, SEC61A2, SREBF1, LPGAT1, FADS3, CYB5A, CYP2E1, DHRS7B, LPIN1, POR, PNPLA7, MGST3, DGAT1, RASGRF2, DGAT2, SORT1, AGMO, ORMDL3, FAF1, DST, MGST1
	caveola	GO:0005901	0.0780763	SLC27A1, CAV1, SORBS1, ATP1A2, IRS1, INSR, LIPE
	postsynaptic membrane	GO:0045211	0.0903665	GPR156, CLSTN2, ANK2, GRIN2B, FMR1, MET, CPEB1, LRRC4C, AKAP1, PTEN, DLG2, FBXO45
	nuclear membrane	GO:0031965	0.0975307	TMEM120A, TMEM120B, TXLNG, LPIN1, CEP70, SYNE3, EDNRA, PNPLA7, IL15RA, ADRA1A, SORT1, PLCB1, RAP1GAP2, PHF8
BP	single-organism metabolic process	GO:0044710	1.06845e-31	FHIT, VKORC1L1, PPP2R5A, EHHADH, ADCY5, GPCPD1, HIBADH, HS2ST1, MAP3K5, ATP2B4, GPT2, CRLS1, PIK3CB, TRABD2B, CYP2E1, DHRS7B, RETN, GLUL, VEGFA, RGCC, PGM1, MGAT5, PFKFB3, PFKFB1, HSD17B12, ADRB3, GYS1, NR1H3, DCAKD, MOCS1, GPD1, PTGR2, CNKSR3, ACACA, MPC1, ACACB, ABCG1, GBE1, HEBP1, JAZF1, HEPH, ACAD11, NCOR1, PON3, SLC27A1, PPARA, PXDN, PPARG, GOT1L1, BNIP3, PTEN, EDNRA, ST6GALNAC5, ART3, MCCC2…
	single-organism cellular process	GO:0044763	2.43719e-14	FHIT, VKORC1L1, PPP2R5A, EHHADH, MAP3K5, GRIN2B, BAHCC1, D230025D16RIK, PTPRM, PIK3CB, CYP2E1, EXD1, BCL2L13, MARK2, RETN, GLUL, MAPK6, GNAI1, HSD17B12, DIDO1, CHCHD6, ADRB3, TMEM120A, GPD1, PTGR2, TMEM120B, ACACA, CCDC80, MPC1, KLF15, ACACB, SYNE3, ADAP2, PKP2, HEBP1, RGS7, TCAF1, ACAD11, CREBRF, LZTS2, BNIP3, AP3S1, MMP28, RTN3, ST6GALNAC5, SLC22A3, DHTKD1, SIK2, GHR, SRPK2, SH3PXD2A, AIFM2, PH…
	catabolic process	GO:0009056	1.09761e-12	CREBRF, PPARA, FHIT, ACOX1, PXDN, ALDH1L1, HPRT, CPEB3, EHHADH, PDE3B, BNIP3, GPCPD1, PTEN, HIBADH, MCCC2, ATP2B4, LONP2, CES1F, MGLL, GSTZ1, CES1D, CAT, DHTKD1, PLCB1, INSR, GPT2, AKT2, ALDH6A1, IRS2, ACADM, NUDT4, FMR1, LGALS12, MLXIPL, PNPLA2, UBE2H, CDO1, PRKCE, IRS1, PNPLA3, LPIN1, CLPX, POR, PNPLA7, CLEC16A, PGM1, RNF24, XDH, DERL1, BCAT2, ABHD5, HK2, UPP2, SESN2, AZIN2, CTIF, MYCBP2, GALM,…
	cellular metabolic process	GO:0044237	9.81007e-12	RAD51D, FHIT, RAB3GAP2, PRR16, PPP2R5A, VKORC1L1, EHHADH, ADCY5, GPCPD1, KLHDC7A, HIBADH, HS2ST1, ZNRF2, MAP3K5, ATP2B4, GRIN2B, RAVER2, LUC7L2, BAHCC1, GPT2, CRLS1, PTPRM, PIK3CB, TRABD2B, CYP2E1, EXD1, OPTN, DHRS7B, EEPD1, PPARGC1B, MARK2, FRY, GLUL, MAPK6, RGCC, PGM1, VEGFA, VGLL4, MGAT5, PFKFB3, HSD17B12, PFKFB1, MMD, DIDO1, CTIF, PLAGL1, ADRB3, GYS1, MOCS1, DCAKD, NR1H3, HIP1, GPD1, PTGR2, S…
	regulation of biological quality	GO:0065008	3.05663e-10	RAD51D, GPAT4, PRR16, THRB, PLXNA2, ADCY5, SYT2, FGF10, PDE3B, GPCPD1, DMXL2, ATP2B4, ANK2, VPS13C, GRIN2B, PDGFC, ASPH, IFRD1, INSR, IRS2, PTPRM, PIK3CB, FMR1, MLXIPL, CHP1, PNPLA2, CDO1, GRHL1, PNPLA3, IRS1, PPARGC1B, POR, RETN, TMEM135, GLUL, RASGRF2, VEGFA, AKAP7, PCCA, XDH, CAV1, DERL1, HSD17B12, SFXN1, ABCA1, SESN2, ARNT, ADRB3, IVD, RAP1GAP2, NR1H3, HIP1, SREBF1, LPL, EPB41, SMAD6, MET, AC…
	maintenance of location	GO:0051235	4.6628e-09	PPARA, CAV1, TLN2, PPARG, ABHD5, HK2, ACVR1C, EDNRA, CHD7, VPS13C, ANK2, LDAH, NR1H3, LPL, YWHAB, PNPLA2, ACACB, PRKCE, ABCG1, NRIP1, LEP, PRKD1, SYNE3, TMEM135, DGAT1, EPB41L1, DGAT2, OSBPL11, FAF1
	organic substance metabolic process	GO:0071704	4.76147e-08	RAD51D, FHIT, RAB3GAP2, PRR16, PPP2R5A, VKORC1L1, EHHADH, ADCY5, GPCPD1, KLHDC7A, HIBADH, HS2ST1, ZNRF2, MAP3K5, ATP2B4, GRIN2B, RAVER2, LUC7L2, BAHCC1, GPT2, CRLS1, PTPRM, PIK3CB, TRABD2B, CYP2E1, EXD1, OPTN, DHRS7B, EEPD1, PPARGC1B, MARK2, FRY, RETN, TMEM135, GLUL, MAPK6, RGCC, PGM1, VEGFA, VGLL4, MGAT5, PFKFB3, HSD17B12, PFKFB1, MMD, DIDO1, CTIF, PLAGL1, ADRB3, GYS1, MOCS1, DCAKD, NR1H3, HIP1,…
	response to endogenous stimulus	GO:0009719	5.23258e-08	CREBRF, PPARA, SLC27A1, HPRT, THRB, CPEB3, CPEB4, PPARG, RHOQ, PDE3B, FGF10, CPEB1, PTEN, ACVR1C, EDNRA, BAG4, PRKAR2B, EIF4EBP1, ATP2B4, SLC1A3, PDGFC, CAT, PLCB1, KDM5B, INSR, SIK2, GHR, AKT2, ZFP423, IRS2, ADIPOR2, CYP2E1, CDO1, PRKCE, IRS1, LPIN1, PPARGC1B, POR, RETN, HIPK2, SORT1, AKAP7, GPAM, TSHR, PMEPA1, ME1, CAV1, PFKFB1, ABCA1, SESN2, TCF7L2, ACSL1, SORBS1, NR1D2, BCHE, SH2B2, ADAMTS12,…
	primary metabolic process	GO:0044238	5.70179e-08	RAD51D, FHIT, RAB3GAP2, PRR16, PPP2R5A, VKORC1L1, EHHADH, ADCY5, GPCPD1, KLHDC7A, HIBADH, HS2ST1, ZNRF2, MAP3K5, ATP2B4, GRIN2B, RAVER2, LUC7L2, BAHCC1, GPT2, CRLS1, PTPRM, PIK3CB, TRABD2B, CYP2E1, EXD1, DHRS7B, EEPD1, PPARGC1B, MARK2, FRY, GLUL, MAPK6, RGCC, PGM1, VEGFA, VGLL4, MGAT5, PFKFB3, HSD17B12, PFKFB1, MMD, DIDO1, CTIF, PLAGL1, ADRB3, GYS1, MOCS1, DCAKD, HIP1, NR1H3, GPD1, PTGR2, SMAD6, …
	positive regulation of metabolic process	GO:0009893	1.48926e-07	RAB3GAP2, PRR16, THRB, PPP2R5A, LMO4, FGF10, SCTR, MAP3K5, ATP2B4, ANK2, PDGFC, ASPH, IFRD1, INSR, IRS2, PIK3CB, TRABD2B, FMR1, MLXIPL, CHP1, PNPLA2, GRHL1, IRS1, PPARGC1B, POR, ELL2, RETN, TMEM135, RGCC, VEGFA, DCUN1D4, XDH, CAV1, DERL1, MRAP, PFKFB1, MMD, ABCA1, SESN2, ARNT, PLAGL1, ADRB3, TEF, AUTS2, NR1H3, HIP1, SREBF1, DIXDC1, GPD1, KLB, SMAD6, MET, EPHX2, TEAD1, KLF15, ABCG1, NEDD4, EBF1, H…
	single-organism localization	GO:1902578	4.44926e-07	RAB3GAP2, SLC36A2, GPAT4, PPP2R5A, ADCY5, SYT2, UTRN, FGF10, PDE3B, ATP2B4, ANK2, VPS13C, GRIN2B, SLC25A26, D230025D16RIK, INSR, IRS2, SLC22A23, FMR1, CHP1, OPTN, CDO1, IRS1, PKD2L2, RETN, GLUL, RASGRF2, ATP9A, RGCC, VEGFA, AKAP7, AKAP1, DST, XDH, CAV1, ADHFE1, SFXN1, ABCA1, TTC8, SESN2, KCNS3, OSBPL1A, NR1H3, SREBF1, LPL, CNKSR3, SLC6A13, MET, MPC1, KLF15, ABCG1, SYNE3, PKP2, NEDD4, RHOT1, ADRA1…
	regulation of molecular function	GO:0065009	7.28095e-07	PPARA, SLC27A1, RAB3GAP2, PPP2R5A, LMO4, PPARG, UTRN, FGF10, LRRC4C, PTEN, ACVR1C, BAG4, PRKAR2B, MAP3K5, ATP2B4, ANK2, ITIH5, KLHL24, PDGFC, CAT, ASPH, PLCB1, IFRD1, INSR, MAPKBP1, DLG2, NET1, GHR, AKT2, IRAK2, IRS2, CMKLR1, FMR1, CHP1, INCA1, IRS1, PPARGC1B, POR, CCNL2, PRKD1, RALGAPA2, RASGRF2, HIPK3, HIPK2, VEGFA, RGCC, SORT1, AKAP7, TSHR, DCUN1D4, XDH, MFNG, CAV1, DERL1, RTN4RL1, ABHD5, PFKF…
	regulation of signaling	GO:0023051	7.45338e-06	ADCY5, FGF10, PDE3B, LRRC4C, MAP3K5, ATP2B4, ANK2, GRIN2B, PDGFC, INSR, NET1, IRS2, TRABD2B, FMR1, CHP1, OPTN, IRS1, POR, RETN, RALGAPA2, GLUL, RASGRF2, VEGFA, AKAP7, AKAP1, XDH, CAV1, MFNG, GNAI1, ABCA1, SESN2, ADRB3, BCHE, RAP1GAP2, HIP1, NR1H3, SREBF1, DIXDC1, KLB, SMAD6, MET, CNKSR3, NEDD4, GRINA, ADRA1A, RGS7, CACNA1E, NCOR1, CREBRF, LZTS2, RGS7BP, CLSTN2, CPEB3, PPARG, BNIP3, CPEB1, APCDD1,…
	positive regulation of biological process	GO:0048518	7.74618e-06	RAB3GAP2, PRR16, SLC36A2, THRB, PPP2R5A, LMO4, SYT2, UTRN, FGF10, SCTR, MAP3K5, EIF4EBP1, ATP2B4, ANK2, GRIN2B, ADIG, IL15RA, PDGFC, ASPH, IFRD1, NEGR1, INSR, NET1, IRS2, PTPRM, PIK3CB, FMR1, TRABD2B, MLXIPL, CHP1, PNPLA2, OPTN, GRHL1, CDO1, IRS1, PPARGC1B, POR, MARK2, ELL2, RETN, TMEM135, GLUL, RASGRF2, MAPK6, VEGFA, RGCC, AKAP7, DCUN1D4, XDH, EXTL3, CAV1, MFNG, DERL1, MRAP, PFKFB1, HSD17B12, MM…
	negative regulation of signaling	GO:0023057	2.59446e-05	CREBRF, LZTS2, RGS7BP, PPARG, PDE3B, FGF10, LRRC4C, APCDD1, PTEN, LGR4, ACVR1C, JADE1, RANBP9, ATP2B4, MGLL, FMR1, TRABD2B, CHP1, OPTN, IRS1, DHRS3, HIPK3, VEGFA, HIPK2, PMEPA1, XDH, CAV1, RTN4RL1, GNAI1, PPM1B, IVNS1ABP, SESN2, TCF7L2, BCHE, SH3GLB1, BCL6, ADAMTS12, RASA3, RASA2, MLLT3, SREBF1, SMAD6, CNKSR3, YWHAB, PRR5L, ADIPOQ, LEP, PPP1R9A, NEDD4, GRINA, RGS7, ADRA1A, FAF1, URI1, NCOR1
	positive regulation of cellular process	GO:0048522	2.64839e-05	RAB3GAP2, PRR16, THRB, PPP2R5A, LMO4, SYT2, FGF10, SCTR, MAP3K5, EIF4EBP1, ATP2B4, ANK2, GRIN2B, ADIG, IL15RA, PDGFC, ASPH, IFRD1, NEGR1, INSR, NET1, IRS2, FMR1, TRABD2B, MLXIPL, CHP1, PNPLA2, OPTN, CDO1, GRHL1, IRS1, PPARGC1B, POR, ELL2, MARK2, RETN, GLUL, RASGRF2, MAPK6, VEGFA, RGCC, AKAP7, DCUN1D4, XDH, EXTL3, CAV1, MFNG, DERL1, MRAP, PFKFB1, MMD, ABCA1, SESN2, ARNT, PLAGL1, ADRB3, TEF, AUTS2,…
	negative regulation of lipid storage	GO:0010888	4.47319e-05	LEP, PPARA, PPARG, ABHD5, PNPLA2, ABCG1, NR1H3
	cellular component organization	GO:0016043	0.00024134	RAD51D, RAB3GAP2, PRR16, PPP2R5A, PLXNA2, LMO4, SYT2, UTRN, FGF10, LRRC4C, EIF4EBP1, DMXL2, ANK2, VPS13C, GRIN2B, ATXN10, LUC7L2, IL15RA, PDGFC, CES1D, BAHCC1, ASPH, D230025D16RIK, IFRD1, NEGR1, INSR, NET1, PTPRM, FMR1, TRABD2B, CHP1, CECR2, PNPLA2, OPTN, GRHL1, IRS1, PPARGC1B, FRY, MARK2, ST13, RALGAPA2, TMEM135, GLUL, TNS1, MAPK6, SYCP3, VEGFA, RGCC, DST, BLCAP, ME1, EXTL3, CAV1, DERL1, HSD17B1…
	negative regulation of metabolic process	GO:0009892	0.000574821	CREBRF, PPARA, FHIT, SLC27A1, THRB, CTDSPL, CPEB3, PPP2R5A, CPEB4, PPARG, PDE3B, BNIP3, CPEB1, LRRC4C, ZKSCAN3, PTEN, LGR4, EDNRA, BAG4, PRKAR2B, RANBP9, DNAJC15, EIF4EBP1, ATP2B4, ITIH5, BAHCC1, PLCB1, KDM5B, INSR, DLG2, AKT2, ZFP423, IRS2, FMR1, MLXIPL, CHP1, INCA1, OPTN, EXD1, PRKCE, LPIN1, PPARGC1B, POR, FRY, QK, NRIP1, CLEC16A, DGAT2, HIPK3, HIPK2, VEGFA, ORMDL3, AKAP1, PMEPA1, PEG3, XDH, CA…
	negative regulation of transport	GO:0051051	0.000922856	CAV1, PPARG, RHOQ, PDE3B, PPM1B, PTEN, LGR4, ACVR1C, BAG4, SH2B2, INSR, AKT2, NR1H3, SREBF1, IRS2, FMR1, CHP1, ATP1A2, PRKCE, ADIPOQ, IRS1, LEP, PPP1R9A, NEDD4, RGCC, FAF1, AKAP1
	negative regulation of biological process	GO:0048519	0.00104906	FHIT, THRB, CTDSPL, PPP2R5A, LMO4, FGF10, PDE3B, LRRC4C, PRKAR2B, EIF4EBP1, ATP2B4, ANK2, VPS13C, IL15RA, BAHCC1, ASPH, IFRD1, INSR, PAG1, IRS2, PTPRM, FMR1, TRABD2B, MLXIPL, CHP1, PNPLA2, EXD1, OPTN, IRS1, PPARGC1B, POR, FRY, ST13, RETN, SYCP3, RGCC, VEGFA, AKAP1, XDH, CAV1, GNAI1, TTC8, SESN2, ADRB3, BCHE, RAP1GAP2, NR1H3, SREBF1, DIXDC1, SMAD6, CNKSR3, MET, ACACB, KLF15, ABCG1, PKP2, NEDD4, GR…
	positive regulation of transport	GO:0051050	0.00171541	CREBRF, SLC36A2, CAV1, PPARG, NNAT, RHOQ, ABCA1, TCF7L2, AZIN2, EDNRA, GRIN2B, SORBS1, ANK2, SH3GLB1, PLCB1, INSR, NR1H3, AKT2, HIP1, LPL, IRS2, CNST, MET, FMR1, CNKSR3, ADIPOR2, CHP1, PRR5L, PRKCE, IRS1, ADIPOQ, ABCG1, LEP, PRKD1, RETN, GLUL, NEDD4, RGCC, VEGFA, TCAF1, AKAP7, AACS, AOC3
	regulation of metabolic process	GO:0019222	0.001891	RAB3GAP2, FHIT, PRR16, THRB, PPP2R5A, CTDSPL, LMO4, PDE3B, FGF10, LRRC4C, SCTR, PRKAR2B, MAP3K5, EIF4EBP1, ATP2B4, ANK2, GRIN2B, PDGFC, BAHCC1, ASPH, IFRD1, INSR, IRS2, PIK3CB, FMR1, TRABD2B, MLXIPL, CHP1, PNPLA2, OPTN, EXD1, GRHL1, IRS1, PPARGC1B, POR, FRY, ELL2, RETN, TMEM135, VEGFA, RGCC, VGLL4, AKAP1, DCUN1D4, ME1, XDH, CAV1, DERL1, MRAP, PFKFB1, MMD, ABCA1, SESN2, CTIF, ARNT, MED12L, PLAGL1,…
	negative regulation of cellular process	GO:0048523	0.00242284	FHIT, THRB, CTDSPL, PPP2R5A, LMO4, FGF10, PDE3B, LRRC4C, PRKAR2B, EIF4EBP1, ATP2B4, ANK2, VPS13C, IL15RA, BAHCC1, ASPH, IFRD1, INSR, PAG1, IRS2, PTPRM, TRABD2B, FMR1, MLXIPL, CHP1, OPTN, IRS1, PPARGC1B, POR, FRY, ST13, SYCP3, RGCC, VEGFA, AKAP1, XDH, CAV1, GNAI1, SESN2, BCHE, RAP1GAP2, NR1H3, SREBF1, DIXDC1, SMAD6, CNKSR3, MET, ACACB, KLF15, ABCG1, PKP2, NEDD4, GRINA, JAZF1, FBXO31, ADRA1A, RGS7,…
	positive regulation of developmental process	GO:0051094	0.00286133	THRB, CLSTN2, CPEB3, SYT2, PPARG, BNIP3, FGF10, CPEB1, CD1D1, LGR4, EDNRA, MAP3K5, IL15RA, PLCB1, KDM5B, NEGR1, INSR, NET1, GHR, FMR1, CDO1, POR, PPARGC1B, MARK2, QK, PRKD1, RETN, MAPK6, RGCC, VEGFA, HIPK2, TSHR, GPAM, TAPT1, PHLDB1, MMD, ZBTB16, TCF7L2, CHD7, BCL6, DIXDC1, KAT2B, MET, TEAD1, ACACB, ADIPOQ, LEP, TENM4, PPP1R9A, FBXO31
	negative regulation of response to stimulus	GO:0048585	0.00292472	CREBRF, PPARA, LZTS2, RGS7BP, PPARG, FGF10, LRRC4C, MMP28, APCDD1, ZKSCAN3, PTEN, LGR4, JADE1, RANBP9, ATP2B4, VPS13C, TRABD2B, CHP1, OPTN, IRS1, DHRS3, HIPK3, VEGFA, HIPK2, PMEPA1, XDH, CAV1, RTN4RL1, PPM1B, IVNS1ABP, SESN2, TCF7L2, SH3GLB1, BCL6, ADAMTS12, RASA3, NR1H3, RASA2, MLLT3, SMAD6, MET, CNKSR3, YWHAB, PRR5L, ADIPOQ, LEP, NEDD4, GRINA, RGS7, ADRA1A, FAF1, URI1, NCOR1
	regulation of plasma lipoprotein particle levels	GO:0097006	0.00357207	LPL, DGAT1, DGAT2, CES1D, ABCA1, ADIPOQ, ABCG1
	negative regulation of establishment of protein localization	GO:1904950	0.00382579	SREBF1, PPP2R5A, CHP1, PDE3B, RHOQ, PPM1B, ADIPOQ, IRS1, LGR4, ACVR1C, BAG4, RGCC, FAF1, AKAP1, NR1H3
	regulation of developmental process	GO:0050793	0.00585294	GPAT4, CLSTN2, THRB, CPEB3, PLXNA2, SYT2, PPARG, RHOQ, FGF10, PDE3B, BNIP3, CPEB1, LRRC4C, CD1D1, ZKSCAN3, PTEN, LGR4, ACVR1C, EDNRA, TSPAN12, MAP3K5, MGLL, IL15RA, PLCB1, KDM5B, IFRD1, INSR, NEGR1, NET1, GHR, PTPRM, FMR1, CDO1, GRHL1, PPARGC1B, POR, QK, MARK2, EPB41L2, PRKD1, RETN, MAPK6, HIPK2, VEGFA, RGCC, GPAM, TSHR, XDH, TAPT1, PHLDB1, CAV1, MMD, TXLNG, PALMD, ZBTB16, TCF7L2, ADRB3, TSC22D3,…
	positive regulation of signaling	GO:0023056	0.00592732	CREBRF, CLSTN2, CPEB3, BNIP3, FGF10, PTEN, LGR4, EDNRA, BAG4, MAP3K5, SLC1A3, GRIN2B, PDGFC, CAT, PLCB1, MAPKBP1, INSR, AKT2, GHR, IRAK2, PPP2R1B, ZFP423, IRS2, FMR1, INCA1, PRKCE, IRS1, POR, PRKD1, RETN, GLUL, RASGRF2, VEGFA, HIPK2, XDH, MFNG, CAV1, NNAT, TCF7L2, ADRB3, SH3GLB1, NR1H3, MLLT3, HIP1, DIXDC1, KLB, MET, PRR5L, ADIPOQ, FZD4, LEP, PPP1R9A, NEDD4, ADRA1A, FAF1, AACS
	single-multicellular organism process	GO:0044707	0.00729872	GPAT4, THRB, PLXNA2, LMO4, SYT2, PDE3B, FGF10, LRRC4C, GPCPD1, HS2ST1, PRKAR2B, EIF4EBP1, ATP2B4, ANK2, GRIN2B, ATXN10, IL15RA, PDGFC, CES1D, ASPH, IFRD1, NEGR1, INSR, IRS2, TMEFF1, PTPRM, PIK3CB, FMR1, CECR2, OPTN, DHRS7B, GRHL1, CDO1, IRS1, PPARGC1B, POR, FRY, MARK2, RETN, TMEM135, MAPK6, VEGFA, RGCC, TNFAIP8, AKAP1, DST, XDH, MFNG, CAV1, PFKFB3, PFKFB1, MMD, LRIG1, SFXN1, ABCA1, TTC8, ARNT, PL…
	single-organism developmental process	GO:0044767	0.00810333	GPAT4, THRB, PLXNA2, LMO4, SYT2, UTRN, PDE3B, FGF10, LRRC4C, GPCPD1, HS2ST1, MAP3K5, EIF4EBP1, ATP2B4, ANK2, GRIN2B, ATXN10, IL15RA, PDGFC, ASPH, IFRD1, NEGR1, INSR, NET1, TMEFF1, IRS2, PTPRM, PIK3CB, FMR1, CECR2, DHRS7B, GRHL1, CDO1, IRS1, PPARGC1B, POR, FRY, MARK2, PRELP, RETN, TMEM135, MAPK6, SYCP3, VEGFA, RGCC, DST, XDH, MFNG, CAV1, PFKFB3, PFKFB1, MMD, LRIG1, SFXN1, TTC8, ARNT, PLAGL1, ADRB3…
	regulation of response to stimulus	GO:0048583	0.00963447	PLXNA2, ADCY5, FGF10, LRRC4C, MAP3K5, ATP2B4, GRIN2B, VPS13C, PDGFC, INSR, NET1, TRABD2B, FMR1, CHP1, OPTN, IRS1, POR, RALGAPA2, RASGRF2, RGCC, VEGFA, AKAP7, AKAP1, XDH, MFNG, CAV1, GNAI1, ABCA1, SESN2, ADRB3, RAP1GAP2, HIP1, NR1H3, DIXDC1, KLB, SMAD6, MET, CNKSR3, TEAD1, NEDD4, GRINA, ADRA1A, RGS7, CACNA1E, NCOR1, CREBRF, PPARA, LZTS2, RGS7BP, PPARG, BNIP3, MMP28, APCDD1, ZKSCAN3, CD1D1, PTEN, L…
	regulation of multicellular organismal process	GO:0051239	0.0138234	SLC27A1, GPAT4, CLSTN2, THRB, CPEB3, PLXNA2, SYT2, PPARG, FGF10, PDE3B, CPEB1, LRRC4C, CD1D1, PTEN, LGR4, ACVR1C, EDNRA, TSPAN12, ATP2B4, ANK2, MGLL, IL15RA, PLCB1, KDM5B, IFRD1, INSR, NEGR1, AGPAT2, GHR, PTPRM, CMKLR1, FMR1, MLXIPL, GRHL1, PRKCE, PPARGC1B, POR, QK, MARK2, PRKD1, RETN, DHRS3, DGAT1, MAPK6, HIPK2, RGCC, VEGFA, AKAP1, GPAM, TSHR, XDH, TAPT1, PHLDB1, CAV1, MMD, TXLNG, ZBTB16, PPM1B,…
	nitrogen compound metabolic process	GO:0006807	0.0159475	RAD51D, FHIT, PRR16, ADCY5, HIBADH, HS2ST1, ATP2B4, RAVER2, LUC7L2, BAHCC1, GPT2, EXD1, PPARGC1B, EEPD1, GLUL, RGCC, VEGFA, VGLL4, DIDO1, CTIF, PLAGL1, ADRB3, DCAKD, HIP1, NR1H3, MOCS1, GPD1, SMAD6, MPC1, KLF15, ABCG1, CIDEC, HEBP1, JAZF1, NCOR1, CREBRF, PPARA, SLC27A1, CPEB3, CPEB4, PPARG, GOT1L1, CPEB1, PTEN, ST6GALNAC5, EDNRA, BAG4, MCCC2, DNAJC15, MBTD1, GSTZ1, RBM47, DHTKD1, THRSP, GHR, ZFP4…
	positive regulation of lipid storage	GO:0010884	0.0164828	LPL, TMEM135, OSBPL11, ACACB
	positive regulation of sequence-specific DNA binding transcription factor activity	GO:0051091	0.0231549	PRKD1, IRAK2, PPARG, VEGFA, RGCC, HIPK2, TRIM14, CAT, FZD4, PTEN, IFRD1, PPARGC1B
	negative regulation of cellular protein localization	GO:1903828	0.0292315	BAG4, LZTS2, PPP2R5A, CHP1, RHOQ, FAF1, PPM1B, AKAP1, ADIPOQ
	response to stress	GO:0006950	0.0323444	RAD51D, VKORC1L1, FGF10, EIF4EBP1, MAP3K5, ATP2B4, GRIN2B, VPS13C, PDGFC, IFRD1, NET1, PIK3CB, FMR1, CYP2E1, OPTN, EEPD1, PPARGC1B, GLUL, TMEM135, SYCP3, TNFAIP8, RGCC, VEGFA, XDH, CAV1, DERL1, PFKFB1, ABCA1, SESN2, CHCHD6, ARNT, ADRB3, FBXO45, NR1H3, SREBF1, DIXDC1, LPL, SMAD6, MET, EPHX2, KLF15, MCAM, NEDD4, GRINA, FBXO31, CACNA1E, NCOR1, CREBRF, SLC27A1, PPARA, PXDN, CPEB4, PPARG, BNIP3, CPEB1…
	positive regulation of multicellular organismal process	GO:0051240	0.0393157	SLC27A1, THRB, CLSTN2, CPEB3, SYT2, PPARG, FGF10, CPEB1, CD1D1, LGR4, EDNRA, IL15RA, PLCB1, KDM5B, NEGR1, AGPAT2, GHR, PTPRM, FMR1, PRKCE, POR, PPARGC1B, MARK2, QK, PRKD1, RETN, MAPK6, VEGFA, RGCC, HIPK2, TSHR, GPAM, TAPT1, PHLDB1, CAV1, MMD, ZBTB16, TCF7L2, ARNT, CHD7, BCL6, DIXDC1, LPL, KAT2B, SMAD6, MET, TEAD1, ACACB, ADIPOQ, TENM4, LEP, PPP1R9A, ADRA1A, FBXO31
MF	flavin adenine dinucleotide binding	GO:0050660	4.82533e-06	XDH, ACOX1, CHDH, FMO5, ACADM, AIFM2, IVD, AOX1, MICAL3, DPYD, ACAD11, POR, ETFA
	triglyceride lipase activity	GO:0004806	8.03116e-05	LPL, ABHD5, PNPLA2, CES1D, PNPLA3, LIPE
	magnesium ion binding	GO:0000287	0.00059554	SRPK2, HPRT, GNAI1, EPHX2, PPM1B, PTEN, CLYBL, MARK2, PCK1, GLUL, MAP3K5, SNRK, ATP9A, PGM1, NUDT7, SIK2
	O-acyltransferase activity	GO:0008374	0.000931054	GPAT4, DGAT1, DGAT2, ABHD5, PNPLA3, GPAM, AGPAT2
	monocarboxylic acid binding	GO:0033293	0.00141163	ACOX1, PCX, DGAT1, SH3GLB1, PPARG, ACACA, ACACB, INSR
	protein kinase binding	GO:0019901	0.00166052	CAV1, UTRN, PDE3B, TCF7L2, PTEN, PRKAR2B, MAP3K5, SORBS1, GYS1, SH2B2, INSR, PAG1, AKT2, GHR, SREBF1, DIXDC1, IRS2, KAT2B, MLXIPL, PRKCE, IRS1, CCNL2, PPP1R9A, YWHAG, MAPK6, PKP2, RGCC, AKAP7, FAF1, AKAP1, LIPE
	protein phosphatase binding	GO:0019903	0.00224072	EIF4EBP1, IRS2, PPP1R9A, MAP3K5, ATP2B4, PPARG, MET, AKAP1, CDC27, INSR, DLG2, GHR
	adenyl nucleotide binding	GO:0030554	0.00436121	RAD51D, D5ERTD579E, ADCY5, PPIP5K1, PDE3B, ACSS3, ACVR1C, PRKAR2B, MCCC2, MAP3K5, ATP2B4, LONP2, PEX1, VWA8, SIK2, INSR, AKT2, IRAK2, SRPK2, PHKG1, PIK3CB, UBE2H, PRKCE, CLPX, MARK2, PRKD1, ST13, GLUL, KIF1B, PANK3, MAPK6, ATP9A, HIPK3, HIPK2, AKAP7, PCCA, PFKFB3, PFKFB1, HK2, ABCA1, ACSL1, CHD7, SNRK, DGKD, FIGN, DDX19B, PIKFYVE, ABCD2, DCAKD, CNNM2, MAT2A, MET, ACACA, AK2, ACACB, ATP1A2, UBE2Q2…
	adenyl ribonucleotide binding	GO:0032559	0.00607157	RAD51D, D5ERTD579E, ADCY5, PPIP5K1, PDE3B, ACSS3, ACVR1C, PRKAR2B, MCCC2, MAP3K5, ATP2B4, LONP2, PEX1, VWA8, SIK2, INSR, AKT2, IRAK2, SRPK2, PHKG1, PIK3CB, UBE2H, PRKCE, CLPX, MARK2, PRKD1, GLUL, KIF1B, PANK3, MAPK6, ATP9A, HIPK3, HIPK2, AKAP7, PCCA, PFKFB3, PFKFB1, HK2, ABCA1, ACSL1, CHD7, SNRK, DGKD, FIGN, DDX19B, PIKFYVE, ABCD2, DCAKD, CNNM2, MAT2A, MET, ACACA, AK2, ACACB, ATP1A2, UBE2Q2, ABCG…
	ATP binding	GO:0005524	0.0120484	RAD51D, D5ERTD579E, ADCY5, PPIP5K1, ACSS3, ACVR1C, MCCC2, MAP3K5, ATP2B4, LONP2, PEX1, VWA8, SIK2, INSR, AKT2, IRAK2, SRPK2, PHKG1, PIK3CB, UBE2H, PRKCE, CLPX, MARK2, PRKD1, GLUL, KIF1B, PANK3, MAPK6, ATP9A, HIPK3, HIPK2, PCCA, PFKFB3, PFKFB1, HK2, ABCA1, ACSL1, CHD7, SNRK, DGKD, FIGN, DDX19B, PIKFYVE, ABCD2, DCAKD, CNNM2, MAT2A, MET, ACACA, AK2, ACACB, ATP1A2, UBE2Q2, ABCG1, PCX, AACS, ACSM5, TR…
	purine nucleotide binding	GO:0017076	0.0122972	RAD51D, D5ERTD579E, ATL2, ADCY5, PDE3B, PPIP5K1, RHOQ, ACSS3, ACVR1C, PRKAR2B, MCCC2, MAP3K5, ATP2B4, LONP2, PEX1, VWA8, SIK2, INSR, AKT2, IRAK2, SRPK2, PHKG1, PIK3CB, UBE2H, PRKCE, CLPX, MARK2, PRKD1, ST13, GLUL, KIF1B, PANK3, MAPK6, ATP9A, HIPK3, HIPK2, AKAP7, PCCA, ARL4A, GNAI1, PFKFB3, PFKFB1, HK2, ABCA1, ANXA6, ACSL1, CHD7, SNRK, FIGN, DGKD, DDX19B, PDE1A, PIKFYVE, ABCD2, DCAKD, MOCS1, CNNM2…
	ribonucleotide binding	GO:0032553	0.0127423	RAD51D, D5ERTD579E, ATL2, ADCY5, PDE3B, PPIP5K1, RHOQ, ACSS3, ACVR1C, MCCC2, PRKAR2B, MAP3K5, ATP2B4, LONP2, PEX1, VWA8, SIK2, INSR, AKT2, IRAK2, SRPK2, PHKG1, PIK3CB, UBE2H, PRKCE, CLPX, POR, MARK2, PRKD1, GLUL, KIF1B, PANK3, MAPK6, ATP9A, HIPK3, HIPK2, AKAP7, PCCA, ARL4A, GNAI1, PFKFB3, PFKFB1, HK2, ABCA1, ANXA6, ACSL1, CHD7, SNRK, FIGN, DGKD, DDX19B, PDE1A, PIKFYVE, ABCD2, DCAKD, MOCS1, CNNM2,…
	NADP binding	GO:0050661	0.0128865	ME1, FMO5, H6PD, DPYD, CAT, POR
	transition metal ion binding	GO:0046914	0.0136875	FHIT, PPARA, THRB, LMO4, PPARG, UTRN, CAR5B, MMP28, ZNRF2, JADE1, MBTD1, GRIN2B, KDM5B, MICAL3, CYP2E1, CDO1, MAN2A2, GLUL, TAF15, RNF24, AOC3, XDH, ME1, ABLIM2, DPF3, APEX2, TRIM14, PPM1B, DIDO1, APLP2, GM21992, MYCBP2, NR1D2, NUDT7, PIKFYVE, ADAMTS12, USP33, NR1H3, CAR3, RNF144A, RNF144B, PTGR2, TRHDE, 4931406C07RIK, PDZRN3, XPNPEP3, TAB3, PCK1, MSRB3, AOX1, AGMO, HEPH, DPYD, PHF8
	purine ribonucleotide binding	GO:0032555	0.0150239	RAD51D, D5ERTD579E, ATL2, ADCY5, PDE3B, PPIP5K1, RHOQ, ACSS3, ACVR1C, PRKAR2B, MCCC2, MAP3K5, ATP2B4, LONP2, PEX1, VWA8, SIK2, INSR, AKT2, IRAK2, SRPK2, PHKG1, PIK3CB, UBE2H, PRKCE, CLPX, MARK2, PRKD1, GLUL, KIF1B, PANK3, MAPK6, ATP9A, HIPK3, HIPK2, AKAP7, PCCA, ARL4A, GNAI1, PFKFB3, PFKFB1, HK2, ABCA1, ANXA6, ACSL1, CHD7, SNRK, FIGN, DGKD, DDX19B, PDE1A, PIKFYVE, ABCD2, DCAKD, MOCS1, CNNM2, MAT2…
	retinoid X receptor binding	GO:0046965	0.0201738	PPARG, NCOR1, NR1H3, NRIP1
	translation repressor activity, nucleic acid binding	GO:0000900	0.0249356	CPEB3, CPEB4, CPEB1
	transmembrane receptor protein tyrosine kinase adaptor activity	GO:0005068	0.0249356	SH2B2, IRS1, PAG1
	3-hydroxyacyl-CoA dehydrogenase activity	GO:0003857	0.0249356	EHHADH, HSD17B12, HSD17B4
	purine ribonucleoside binding	GO:0032550	0.0292364	RAD51D, D5ERTD579E, ATL2, ADCY5, PPIP5K1, RHOQ, ACSS3, ACVR1C, MCCC2, MAP3K5, ATP2B4, LONP2, PEX1, VWA8, SIK2, INSR, AKT2, IRAK2, SRPK2, PHKG1, PIK3CB, UBE2H, PRKCE, CLPX, MARK2, PRKD1, GLUL, KIF1B, PANK3, MAPK6, ATP9A, HIPK3, HIPK2, AKAP7, PCCA, ARL4A, GNAI1, PFKFB3, PFKFB1, HK2, ABCA1, ANXA6, ACSL1, CHD7, SNRK, FIGN, DGKD, DDX19B, PIKFYVE, ABCD2, DCAKD, MOCS1, CNNM2, MAT2A, MET, ACACA, AK2, ACA…
	amino acid binding	GO:0016597	0.0300194	SLC1A3, GRIN2B, MAT2A, NEDD4, YWHAB, SESN2
	carboxylic acid transmembrane transporter activity	GO:0046943	0.0386734	SLC1A5, SLC36A2, SLC1A3, SLC16A7, SLC16A10, SLC6A13, SLC7A10, SLC43A1
	lysophospholipid acyltransferase activity	GO:0071617	0.0432502	SH3GLB1, ABHD5, AGPAT2

## Sheet: Cluster 7
Table S1I: GO enrichment analysis of differentially expressed genes in IH compared to RA in cluster -7.
GO	Term	Term	P-value	Genes
CC	anchoring junction	GO:0070161	5.78474e-41	MPZL1, ENAH, RPL19, PDLIM5, LMO7, PDLIM1, TSPAN9, B2M, PICALM, RPLP0, GIT2, AFDN, F11R, DAB2IP, PTPRM, TMEM204, MAGI1, ACTN4, EFNB2, MYH9, CTNNA1, JUP, RPS16, RPS14, MAPK3, CAV2, CAV1, SSH2, ITGB1, PTK2, KRAS, RPL7, ARPC3, RPS29, DDX3X, TEK, RPL8, SMAD7, MYO1B, MYO1E, FSCN1, DOCK9, ITGA1, PPFIBP1, RPS9, EVL, RPS5, PTPN12, RPS8, MPRIP, NOTCH1, ITGA6, LASP1, PPIA, PKP4, TMOD3, SPTBN1, GRK5, ENG, NR…
	cell-substrate junction	GO:0030055	1.56884e-31	MPZL1, ENAH, NRP1, RPL19, FERMT2, LMO7, GJA1, PDLIM1, TSPAN9, RPS3, B2M, RPLP0, RHOA, GIT2, RHOB, MSN, ARHGEF2, ACTN4, EFNB2, NECTIN2, PALLD, CTNNA1, MYH9, SLC9A3R2, FLNB, JUP, ARHGAP31, RPS16, RPS14, MAPK3, PARVB, CAV2, CAV1, LIMS2, CNN3, SSH2, ITGB1, TPM4, PTK2, KRAS, RPL7, RPS29, ARPC3, RPL8, TEK, TGM2, YES1, HSPA8, ACTB, FLT1, HSPG2, ITGA1, PPFIBP1, RPS9, RPL27, EVL, RPS5, RPS8, PTPN12, MPRIP…
	cell-cell junction	GO:0005911	3.71712e-22	PDLIM5, WASF2, CLDN5, LMO7, GJA1, ARHGAP18, PDLIM1, AQP7, PCDH1, PICALM, PAK2, RHOA, AFDN, ESAM, LRRFIP1, RAPGEF2, F11R, DAB2IP, ARHGEF2, PTPRM, LYN, MAGI1, ACTN4, NECTIN2, PRKCH, CTNNA1, MYH9, SLC9A3R2, FLNB, JUP, ABCB1A, ABCB1B, CLIC4, FRMD4A, JAM2, FHOD1, CNN3, CYTH1, ITGB1, CDH5, PTK2, DDX3X, SH3GLB1, TEK, HEG1, HSPA8, EHD4, SYNPO, APC, SWAP70, MYO1B, SMAD7, MYO1E, PODXL, FSCN1, DOCK9, PPFIBP…
	cell leading edge	GO:0031252	1.30599e-20	KCNC2, ABLIM1, SH3RF1, ENAH, ADORA2A, ABLIM3, WASF2, FERMT2, ABI3, ITGB1, MCF2L, RPS3, PTK2, DYSF, ARPC3, MACF1, RASGRP2, RHOA, WIPF1, RAPGEF3, PLXND1, FGD5, APC, EEF1A1, ARHGEF2, PTPRM, ROCK1, SWAP70, PODXL, FSCN1, MYO1D, LDB2, EVL, MYH9, CTNNA1, PALLD, RAPH1, KITL, ARHGAP31, NOTCH1, MYO10, PLCG1, PECAM1, CDC42BPA, TMOD3, SPTBN1, GNAS, ARAP3, PHLDB2, SPATA13, PARVB, CDC42BPB
	cell projection	GO:0042995	3.17668e-19	KCNC2, SNCG, ENAH, PDGFB, PDLIM5, AQP7, SYT7, AQP1, IL31RA, SETX, DYSF, ELOVL5, APOE, RPLP0, PDE4B, RAPGEF4, RAPGEF3, RAPGEF2, PLS3, DISC1, SCAMP1, DAB2IP, PTPRM, ROCK1, MAGI1, ACTN4, TANC1, MYH9, CTNNA1, CD36, ABCB1A, MAPK3, CAR4, UNC13B, SPATA13, KALRN, CAV1, GNAI2, ADORA2A, BBS9, AFAP1L1, ITGB1, PPP1R16B, PTK2, ARPC3, MACF1, TEK, SCARB1, FGD5, PLXND1, EEF1A1, MYO1B, PODXL, FSCN1, MYO1D, ITGA1,…
	extracellular organelle	GO:0043230	2.66324e-15	SNCG, EFNA1, LTBP4, LUZP1, SYT7, AQP1, CXCL12, B2M, MMRN2, DYSF, SLC25A25, APOE, ARL15, RPLP0, ST3GAL6, TPT1, ROBO4, RPL11, PDGFD, RAPGEF3, CFD, DDAH1, RPS27A, F11R, RPL35A, DAB2IP, ACTN4, NCALD, SPARCL1, PTPRG, EFNB1, BEND7, GSTT2, MYH9, JUP, ABCB1A, RPS16, FNBP1L, RPS14, MAPK3, CD300LG, CAR4, KALRN, FAM171A1, MYL6, GNAI2, EPHB4, ITGB1, TIMP3, FTH1, DDX3X, ARPC3, RPS29, RPL7, IIGP1, SCARB1, RPS2…
	extracellular exosome	GO:0070062	3.13537e-15	SNCG, EFNA1, LTBP4, LUZP1, SYT7, AQP1, CXCL12, B2M, MMRN2, DYSF, SLC25A25, APOE, ARL15, RPLP0, ST3GAL6, TPT1, ROBO4, RPL11, PDGFD, RAPGEF3, CFD, DDAH1, RPS27A, F11R, RPL35A, DAB2IP, ACTN4, NCALD, SPARCL1, PTPRG, EFNB1, BEND7, GSTT2, MYH9, JUP, ABCB1A, RPS16, FNBP1L, RPS14, MAPK3, CD300LG, CAR4, KALRN, FAM171A1, MYL6, GNAI2, EPHB4, ITGB1, TIMP3, FTH1, DDX3X, ARPC3, RPS29, RPL7, SCARB1, RPS20, CPNE…
	extracellular vesicle	GO:1903561	5.08555e-15	SNCG, EFNA1, LTBP4, LUZP1, SYT7, AQP1, CXCL12, B2M, MMRN2, DYSF, SLC25A25, APOE, ARL15, RPLP0, ST3GAL6, TPT1, ROBO4, RPL11, PDGFD, RAPGEF3, CFD, DDAH1, RPS27A, F11R, RPL35A, DAB2IP, ACTN4, NCALD, SPARCL1, PTPRG, EFNB1, BEND7, GSTT2, MYH9, JUP, ABCB1A, RPS16, FNBP1L, RPS14, MAPK3, CD300LG, CAR4, KALRN, FAM171A1, MYL6, GNAI2, EPHB4, ITGB1, TIMP3, FTH1, DDX3X, ARPC3, RPS29, RPL7, SCARB1, RPS20, CPNE…
	plasma membrane part	GO:0044459	5.41693e-13	KCNC2, MPZL1, TSPAN2, PDGFB, EFNA1, PLXNA2, PDLIM5, JAG2, LMO7, TSPAN7, AQP7, SGMS1, SYT7, TSPAN9, AQP1, CXCL12, IL31RA, B2M, PICALM, S1PR1, DYSF, APOE, SEMA7A, PDE4B, ROBO4, RAPGEF4, RAPGEF3, RAPGEF2, DISC1, DAB2IP, PSD3, TANC1, MYH9, CTNNA1, JUP, CD36, ABCB1A, ABCB1B, LPAR6, MAPK3, CD300LG, CAR4, UNC13B, SPATA13, CAV2, CAV1, GNAI2, ADORA2A, BBS9, EPHB4, ITGB1, RASAL2, PTK2, KRAS, MACF1, TEK, HE…
	plasma membrane region	GO:0098590	4.6416e-12	KCNC2, PDGFB, PDLIM5, FERMT2, CLDN5, LMO7, GJA1, AQP7, SYT7, AQP1, IL31RA, RPS3, S1PR1, PICALM, RHOA, NOS3, RAPGEF4, MSN, RAPGEF3, RAPGEF2, GPIHBP1, SLC1A1, DISC1, ARHGEF2, TANC1, PSD3, CTNNA1, SLC9A3R2, JUP, CD36, ABCB1A, ABCB1B, GNB1, MAPK3, CD300LG, CAR4, SPATA13, UNC13B, CAV2, CAV1, SHROOM4, ADORA2A, BBS9, ITGB1, PTK2, MACF1, RASGRP2, TEK, SCARB1, FGD5, EHD2, SYNPO, APC, EEF1A1, PODXL, FSCN1,…
	cell periphery	GO:0071944	1.81395e-11	SNCG, EFNA1, PDLIM5, AQP7, SYT7, SGMS1, MYLIP, AQP1, B2M, S1PR1, PICALM, APOE, SEMA7A, RAPGEF4, AFDN, RAPGEF3, RAPGEF2, F11R, DAB2IP, ROCK1, MAGI1, EFNB1, TTC7B, EFNB2, TANC1, ZHX3, CTNNA1, MYH9, JUP, CD36, ABCB1A, LPAR6, ABCB1B, MAPK3, UNC13B, EMCN, GNAI2, ARHGEF28, ASAP2, NFKBIA, AFAP1L1, EPHB4, SERINC3, KRAS, MACF1, SLC28A2, CDC42EP3, HIP1, SMAD7, PCDH17, PTPN12, FNIP2, KDR, ABCG2, SEMA6A, NOT…
	intracellular	GO:0005622	3.21496e-11	MEF2C, MEF2A, RPL19, MYLIP, SGMS1, B2M, FLI1, RPLP0, RPLP1, GIT2, RPL11, PTBP3, DDAH1, PLS3, PTPRM, MAGI1, ROCK1, TTC7B, UGCG, ZHX3, MYH9, MECOM, CTNNA1, JUP, PITPNM2, PITPNM3, RPS16, JUN, RPS14, MAPK3, TM6SF1, MYO18A, UNC13B, HSD17B11, GNAI2, ARHGEF28, NFKBIA, BCL2L1, RIC1, RPS29, CASZ1, RPS20, TCF4, CDC42EP3, UNC45B, RPS24, MGAT4A, ACER2, KLF10, RPS9, TINAGL1, RPS5, RPS8, FNIP2, RGS3, LASP1, RG…
	intracellular part	GO:0044424	7.82586e-11	MEF2C, MEF2A, RPL19, MYLIP, SGMS1, B2M, FLI1, RPLP0, RPLP1, GIT2, RPL11, PTBP3, DDAH1, PLS3, PTPRM, MAGI1, ROCK1, TTC7B, UGCG, ZHX3, MYH9, MECOM, CTNNA1, JUP, PITPNM2, RPS16, JUN, RPS14, MAPK3, TM6SF1, MYO18A, UNC13B, HSD17B11, GNAI2, ARHGEF28, NFKBIA, BCL2L1, RIC1, RPS29, CASZ1, RPS20, TCF4, CDC42EP3, UNC45B, RPS24, MGAT4A, ACER2, KLF10, RPS9, TINAGL1, RPS5, RPS8, FNIP2, RGS3, LASP1, RGS5, PKP4,…
	neuron part	GO:0097458	1.08428e-10	NRP2, KCNC2, SNCG, NRP1, PDGFB, PDLIM5, CLDN5, SYT7, TTLL7, ZNRF1, AQP1, YBX1, IL31RA, RPS3, SDC3, SETX, PLCB4, PICALM, ELOVL5, APOE, RPLP0, PDE4B, CASP8, RHOA, MGLL, RAPGEF4, RAPGEF3, RAPGEF2, PLS3, DISC1, KIRREL3, SCAMP1, SGK1, ARHGEF2, DAB2IP, LYN, ACTN4, PTGER4, TANC1, PSD3, ARHGEF15, PALLD, SLC9A3R2, GNB1, CLIC5, GNAS, UBB, UNC13B, KALRN, ABLIM1, CNN3, GNAI2, ADORA2A, FKBP1A, PALMD, BCL2L1, …
	non-membrane-bounded organelle	GO:0043228	5.04859e-10	CTTNBP2NL, SNCG, ENAH, MEF2A, LMO1, RPL19, CCDC85B, PDLIM5, PDLIM1, MYLIP, SETX, PICALM, APOE, MDFIC, RPLP0, RPLP1, PDE4B, TPT1, RPL11, RAPGEF3, PLS3, RPS27A, DISC1, OXR1, F11R, RPL35A, ROCK1, ACTN4, PSD3, TANC1, RAI14, CTNNA1, MYH9, JUP, PITPNM2, RPS16, FNBP1L, JUN, RPS14, RGCC, MAPK3, FBXL7, KIF26A, MYO18A, TNFAIP1, KALRN, MYL6, HSD17B11, CAV2, CAV1, GNAI2, ADORA2A, BBS9, DIAPH2, SSH2, RPL9-PS6…
	plasma membrane	GO:0005886	6.4492e-10	SNCG, EFNA1, PDLIM5, AQP7, SYT7, SGMS1, MYLIP, AQP1, B2M, S1PR1, PICALM, APOE, SEMA7A, RAPGEF4, AFDN, RAPGEF3, RAPGEF2, F11R, DAB2IP, ROCK1, MAGI1, EFNB1, TTC7B, EFNB2, TANC1, CTNNA1, MYH9, JUP, CD36, ABCB1A, LPAR6, ABCB1B, MAPK3, UNC13B, EMCN, GNAI2, ARHGEF28, ASAP2, NFKBIA, AFAP1L1, EPHB4, SERINC3, KRAS, MACF1, SLC28A2, CDC42EP3, HIP1, SMAD7, PCDH17, PTPN12, FNIP2, KDR, ABCG2, SEMA6A, NOTCH1, R…
	side of membrane	GO:0098552	7.08575e-09	CAV2, GNAI2, SHROOM4, CYTH1, FERMT2, H2-D1, GNG11, CXCL12, ITGB1, CDH5, IL31RA, B2M, RASAL2, PTK2, S1PR1, KRAS, APOE, SEMA7A, MYZAP, RHOA, ROBO4, HEG1, MSN, YES1, GPIHBP1, LY6C1, DAB2IP, EPB41, LYN, ITGA1, KDR, JUP, CDH13, CD36, ITGA6, GNB1, PECAM1, PKP4, GNAS, JAK2, CAR4, ENG
	extracellular region part	GO:0044421	1.04317e-08	SNCG, PDGFB, EFNA1, LTBP4, LUZP1, SYT7, AQP1, CXCL12, B2M, MMRN2, DYSF, SLC25A25, APOE, ARL15, RPLP0, ST3GAL6, TPT1, ROBO4, RPL11, PDGFD, RAPGEF3, CFD, DDAH1, RPS27A, F11R, RPL35A, DAB2IP, ACTN4, NCALD, SPARCL1, PTPRG, EFNB1, BEND7, GSTT2, MYH9, JUP, ADAMTS9, CD36, ABCB1A, RPS16, FNBP1L, RPS14, MAPK3, CD300LG, CAR4, KALRN, FAM171A1, MYL6, GNAI2, ELN, SSH2, TIMP4, TIMP3, ITGB1, EPHB4, FTH1, DDX3X,…
	postsynaptic specialization	GO:0099572	9.98536e-08	ABLIM1, CNN3, ADORA2A, PDLIM5, PICALM, PLCB4, MACF1, PDE4B, DISC1, HSPA8, SYNPO, ACTB, DNM3, ARHGEF2, EPB41, LYN, PSD3, TANC1, SHANK3, ITPR1, PKP4, MAP4, SPTBN1, PDZD2, KALRN
	membrane region	GO:0098589	1.11751e-07	CAV2, CAV1, GNAI2, H2-D1, GJA1, AQP1, ITGB1, EDNRB, PICALM, S1PR1, KRAS, CASP8, TEK, SCARB1, NOS3, EHD2, HSPA8, HIP1, LYN, EFNB1, PODXL, MYO1D, ITGA1, CTNNA1, ADGRG1, ITPR1, KDR, SH3BP4, CDH13, CD36, MAPK3, PECAM1, GNAS, JAK2
	excitatory synapse	GO:0060076	1.26141e-07	ABLIM1, CNN3, ADORA2A, PDLIM5, PICALM, PLCB4, MACF1, PDE4B, RAPGEF4, DISC1, HSPA8, SYNPO, ACTB, DNM3, ARHGEF2, EPB41, LYN, PSD3, TANC1, SHANK3, ITPR1, PKP4, MAP4, SPTBN1, PDZD2, KALRN
	extrinsic component of membrane	GO:0019898	1.51944e-07	CAV2, GNAI2, CYTH1, FERMT2, EPB41L4A, GNG11, MYLIP, MCF2L, PTK2, KRAS, APOE, MYZAP, RHOA, MGLL, MSN, YES1, EHD2, NBEAL1, APC, LYN, EPB41, SMAD7, CTNNA1, JUP, GNB1, GNAS, JAK2
	intracellular organelle	GO:0043229	2.48166e-07	MEF2C, MEF2A, RPL19, SGMS1, MYLIP, B2M, FLI1, RPLP0, RPLP1, GIT2, PTBP3, RPL11, DDAH1, PLS3, ROCK1, MAGI1, UGCG, ZHX3, MECOM, MYH9, CTNNA1, JUP, PITPNM2, RPS16, JUN, RPS14, MAPK3, TM6SF1, MYO18A, UNC13B, HSD17B11, GNAI2, NFKBIA, BCL2L1, RIC1, RPS29, CASZ1, RPS20, TCF4, CDC42EP3, RPS24, MGAT4A, ACER2, KLF10, RPS9, RPS5, RPS8, FNIP2, LASP1, RGS3, PKP4, CDC42BPA, MAP4, H3F3A, CDC42BPB, SH3RF1, H2-D1…
	membrane-bounded organelle	GO:0043227	5.48214e-07	MEF2C, MEF2A, RPL19, LTBP4, SGMS1, B2M, FLI1, RPLP0, GIT2, PTBP3, RPL11, DDAH1, ROCK1, MAGI1, PTPRG, UGCG, ZHX3, MECOM, MYH9, CTNNA1, JUP, PITPNM2, RPS16, JUN, RPS14, MAPK3, TM6SF1, MYO18A, UNC13B, HSD17B11, GNAI2, NFKBIA, BCL2L1, RIC1, RPS29, CASZ1, RPS20, TCF4, RPS24, MGAT4A, KLF10, ACER2, RPS9, TINAGL1, RPS5, RPS8, FNIP2, LASP1, RGS3, CDC42BPA, MAP4, H3F3A, NXPE4, CDC42BPB, SH3RF1, H2-D1, RASS…
	cell surface	GO:0009986	7.80211e-07	MPZL1, NRP1, PDGFB, FERMT2, ADGRF5, H2-D1, CXCL12, IL31RA, SDC3, B2M, S1PR1, CD93, APOE, SEMA7A, ROBO4, RHOA, RHOB, MSN, GPIHBP1, RAMP2, NECTIN2, MYH9, ADAMTS9, CD36, ABCB1A, CLIC4, CAR4, CAV2, CAV1, ITGB1, CDH5, TPM3, TEK, HEG1, SCARB1, HSPA8, LY6C1, H2-Q4, ITGA1, SPARC, TSPAN15, FZD4, KDR, FZD6, CDH13, TJP1, NOTCH1, THSD1, ITGA6, PECAM1, NOTCH4, TJP2, ENG
	cell projection part	GO:0044463	1.63446e-06	KCNC2, SNCG, NRP1, FERMT2, CLDN5, AQP7, SYT7, AQP1, SETX, RPS3, PDE4B, RHOA, MGLL, RAPGEF4, MSN, RAPGEF3, DISC1, KIRREL3, SCAMP1, DAB2IP, ARHGEF2, PTGER4, TANC1, PALLD, CD36, ABCB1A, GNB1, CAR4, SPATA13, UNC13B, CNN3, ADORA2A, BBS9, FKBP1A, PALMD, ITGB1, TPM3, MACF1, ARPC3, RASGRP2, SCARB1, SPATA6, FGD5, HSPA8, SYNPO, APC, EEF1A1, DNM3, PODXL, MYO1D, FSCN1, RPL26, SHANK3, KCTD10, MYO10, PPP1R2, M…
	apical part of cell	GO:0045177	1.65261e-06	KCNC2, SHROOM4, ADGRF5, LMO7, GJA1, AQP1, PTK2, FAT4, TEK, RAPGEF4, NOS3, AFDN, RAPGEF3, MSN, RAPGEF2, SLC1A1, GPIHBP1, MYO1B, PODXL, SLCO2B1, SLC9A3R2, ABCG2, FZD6, TJP1, NOTCH1, CD36, ABCB1A, ABCB1B, CLIC4, CD300LG, PDZD2, CAR4
	organelle part	GO:0044422	1.91432e-06	MEF2C, SNCG, MEF2A, RPL19, PDLIM5, SYT7, SGMS1, AQP1, ZNRF1, B2M, PICALM, APOE, RPLP0, RPLP1, GIT2, RPL11, AFDN, RAPGEF3, RAPGEF1, PLS3, GGTA1, OXR1, ROCK1, MAGI1, UGCG, ZHX3, MECOM, MYH9, GLCE, JUP, RPS16, ABCB1B, RPS14, JUN, MAPK3, RGCC, FBXL7, EXT1, KIF26A, TM6SF1, MYO18A, TPST1, GNAI2, ASAP2, BCL2L1, AFAP1L1, RIC1, SERINC3, TAL1, RPS29, MACF1, CASZ1, RPS20, TCF4, HIP1, RPS24, MGAT4A, SMAD7, A…
	synapse part	GO:0044456	4.44253e-06	KCNC2, MEF2C, ABLIM1, CNN3, ADORA2A, PDLIM5, BCL2L1, PALMD, SYT7, ZNRF1, ITGB1, IL31RA, PLCB4, PICALM, MACF1, PDE4B, RAPGEF4, RAPGEF3, HSPA8, DISC1, HIP1, SYNPO, SCAMP1, ACTB, DNM3, ARHGEF2, ICA1, EPB41, LYN, TANC1, PSD3, RPL26, DBI, ITPR1, SHANK3, ATXN1, PPP1R2, PKP4, SPTBN1, MAP4, PDZD2, UNC13B, KALRN
	cluster of actin-based cell projections	GO:0098862	5.29654e-06	MYL6, ACTN4, MYO1B, MYO1E, MYO1D, AQP7, MYH9, AQP1, FLNB, SLC9A3R2, DOCK4, CD36, ABCB1A, CLIC5, RAPGEF4, RAPGEF3, CAR4, MYO18A, PLS3
	postsynapse	GO:0098794	5.90632e-06	KCNC2, MEF2C, ABLIM1, CNN3, ADORA2A, PDLIM5, PALMD, ITGB1, PICALM, PLCB4, MACF1, PDE4B, RAPGEF4, DISC1, HSPA8, SYNPO, ACTB, DNM3, ARHGEF2, EPB41, LYN, PSD3, TANC1, ITPR1, SHANK3, ATXN1, PPP1R2, PKP4, SPTBN1, MAP4, PDZD2, KALRN
	intracellular organelle part	GO:0044446	8.22696e-06	MEF2C, SNCG, MEF2A, RPL19, SYT7, SGMS1, AQP1, ZNRF1, B2M, PICALM, APOE, RPLP0, RPLP1, GIT2, RPL11, AFDN, RAPGEF3, RAPGEF1, PLS3, GGTA1, OXR1, ROCK1, MAGI1, UGCG, ZHX3, MECOM, MYH9, GLCE, JUP, RPS16, ABCB1B, RPS14, JUN, MAPK3, RGCC, FBXL7, EXT1, KIF26A, TM6SF1, MYO18A, TPST1, GNAI2, ASAP2, BCL2L1, AFAP1L1, RIC1, SERINC3, TAL1, RPS29, MACF1, CASZ1, RPS20, TCF4, HIP1, RPS24, MGAT4A, SMAD7, ACER2, RP…
	endomembrane system	GO:0012505	2.55418e-05	SGMS1, SYT7, ZNRF1, AQP1, B2M, DYSF, PICALM, S1PR1, ELOVL5, MDFIC, APOE, ST3GAL6, PDE4B, TPT1, SPRED2, RAPGEF2, RAPGEF1, GGTA1, DISC1, SCAMP1, ROCK1, SPTLC2, UGCG, STIM2, MECOM, CTNNA1, GLCE, TBC1D22A, PITPNM2, CD36, PITPNM3, RASGRF2, ABCB1B, FNBP1L, MAPK3, CD300LG, EXT1, CAR4, UNC13B, MYO18A, TNFAIP1, TPST1, CAV2, CAV1, ADORA2A, DIAPH2, ASAP2, BCL2L1, ITGB1, RIC1, SERINC3, MACF1, IIGP1, FGD5, CD…
	contractile fiber part	GO:0044449	3.03076e-05	ACTN4, PDLIM5, FERMT2, TIMP4, FKBP1A, PALLD, FLNB, JUP, TJP1, RPL7, MYZAP, PECAM1, PDE4B, SPTBN1, TMOD3, PARVB, CALM1, SPTAN1, SYNPO
	cell part	GO:0044464	8.83373e-05	MEF2C, MEF2A, RPL19, MYLIP, SGMS1, B2M, FLI1, RPLP0, RPLP1, GIT2, RPL11, PTBP3, DDAH1, PLS3, PTPRM, MAGI1, ROCK1, TTC7B, UGCG, ZHX3, CTNNA1, MYH9, MECOM, JUP, ADAMTS9, PITPNM2, PITPNM3, RPS16, JUN, RPS14, MAPK3, UNC13B, MYO18A, TM6SF1, HSD17B11, EMCN, GNAI2, ARHGEF28, NFKBIA, BCL2L1, RIC1, RPS29, CASZ1, RPS20, SLC28A2, TCF4, CDC42EP3, UNC45B, RPS24, MGAT4A, ACER2, KLF10, RPS9, PCDH17, TINAGL1, RP…
	basal part of cell	GO:0045178	0.000405954	CAV1, ITGA6, SHROOM4, TEK, ITGA1, RAPGEF3, AQP1, SLCO2B1, PHLDB2
	whole membrane	GO:0098805	0.000605748	H2-D1, RASSF9, GJA1, SYT7, AQP1, ZNRF1, B2M, EDNRB, S1PR1, PICALM, CASP8, SPRED2, RHOB, NOS3, MSN, RAPGEF1, SCAMP1, LYN, EFNB1, CTNNA1, CD36, GNB1, MAPK3, CD300LG, GNAS, CAR4, TM6SF1, CAV2, CAV1, GNAI2, BCL2L1, ITGB1, KRAS, DDX3X, SH3GLB1, TEK, SCARB1, EHD2, HSPA8, EHD4, HIP1, ICA1, MYO1B, PODXL, MYO1D, ITGA1, SPARC, TECPR1, ADGRG1, ITPR1, KDR, ITPR2, SH3BP4, CDH13, PECAM1, ABCC4, JAK2, ATP8A1
	organelle membrane	GO:0031090	0.00151397	H2-D1, GJA1, RASSF9, SGMS1, SYT7, AQP1, CBFA2T3, ZNRF1, YBX1, RPS3, B2M, EDNRB, ST6GALNAC3, DYSF, PICALM, SLC25A25, CHST11, ST3GAL6, SPRED2, RHOB, NOS3, MSN, RAPGEF3, RAPGEF1, GGTA1, SCAMP1, LYN, ROCK1, PTGER4, UGCG, GLCE, CCND2, ABCB1B, CLIC4, GNB1, CD300LG, GNAS, CAR4, EXT1, TM6SF1, MYO18A, TPST1, PHLPP1, CAV2, CAV1, BBS9, COX7C, ASAP2, FKBP1A, BCL2L1, RIC1, SERINC3, RNF125, DDX3X, SH3GLB1, GAL…
	cell body	GO:0044297	0.00174617	KCNC2, SNCG, NRP1, GNAI2, CNN3, PDGFB, ADORA2A, SYT7, TTLL7, AQP1, PICALM, ELOVL5, APOE, CASP8, RAPGEF4, RAPGEF3, RAPGEF2, DISC1, HSPA8, APC, SYNPO, ARHGEF2, DAB2IP, PTGER4, PODXL, MYO1D, ITGA1, TANC1, PALLD, ITPR1, KDR, MYO10, GNB1, GNAS, UBB, KALRN
	protein complex	GO:0043234	0.00897254	MEF2C, KCNC2, MEF2A, PLXNA2, PDLIM1, AQP7, B2M, GATA2, PICALM, PDE4B, TPT1, RAPGEF4, RAPGEF2, RAPGEF1, DISC1, DAB2IP, ACTN4, SPTLC2, MECOM, MYH9, CTNNA1, JUP, CD36, JUN, MAPK3, FBXL7, KIF26A, MYO18A, TNFAIP1, MYL6, CAV2, CAV1, GNAI2, BBS9, COX7C, NFKBIA, BCL2L1, AFAP1L1, ITGB1, RIC1, TAL1, DOCK1, DDX3X, ARPC3, TEAD4, PLXND1, TCF4, HIP1, H2-Q4, EPAS1, EPB41, SMAD7, MYO1B, MYO1E, MYO1D, COX8A, FSCN…
	basement membrane	GO:0005604	0.00928657	COL4A2, COL4A1, ITGA6, LAMA5, HSPG2, SPARC, TIMP3, ITGB1, MMRN2
	extracellular matrix component	GO:0044420	0.0147287	COL4A2, COL4A1, ITGA6, LAMA5, ELN, HSPG2, SPARC, TIMP3, ITGB1, MMRN2
	site of polarized growth	GO:0030427	0.0214464	PPP1R2, NRP1, ARPC3, FRYL, FSCN1, RAPGEF4, RAPGEF3, PALLD, CALM1, SETX, TPM3, APC
	presynapse	GO:0098793	0.0281337	SCAMP1, KCNC2, ICA1, ADORA2A, RPL26, BCL2L1, SYT7, ZNRF1, DBI, IL31RA, PICALM, PDE4B, RAPGEF3, UNC13B, HSPA8, DISC1, HIP1
	polymeric cytoskeletal fiber	GO:0099513	0.0292918	NRP1, SHROOM4, ADORA2A, FERMT2, GJA1, TTLL7, TPM4, TPM3, MACF1, APOE, TEK, WIPF1, YES1, PLS3, DISC1, HSPA8, APC, DNM3, ARHGEF2, MYO1B, FSCN1, PALLD, RASSF3, JUP, TMOD3, MAP4, TMSB4X, KIF26A, NCOR1, CALM1
	synaptic vesicle	GO:0008021	0.0363254	SCAMP1, ICA1, PICALM, PDE4B, BCL2L1, SYT7, ZNRF1, DBI, DISC1, HSPA8
	proteinaceous extracellular matrix	GO:0005578	0.0929397	COL4A2, COL4A1, SPARCL1, LTBP4, ELN, HSPG2, TIMP4, SPARC, ITGB1, TIMP3, MMRN2, ADAMTS9, ITGA6, LAMA5, TGM2, ANGPTL4
	synaptic membrane	GO:0097060	0.0930663	KCNC2, ADORA2A, PDLIM5, TANC1, PSD3, SYT7, ITGB1, SHANK3, ITPR1, IL31RA, PICALM, UNC13B, DISC1, SYNPO
BP	anatomical structure morphogenesis	GO:0009653	1.20308e-35	MEF2C, MEF2A, EFNA1, PDLIM5, LUZP1, AQP1, PRKX, FLI1, PICALM, S1PR1, APOE, SEMA7A, AFDN, RAPGEF3, RAPGEF2, DDAH1, DAB2IP, PTPRM, ROCK1, EFNB1, EFNB2, TANC1, CTNNA1, MYH9, MECOM, CD36, JUN, RGCC, MAPK3, KIF26A, EXT1, EMCN, ARHGEF26, ARHGEF28, BCL2L1, EPHB4, TAL1, KRAS, MACF1, CASZ1, TCF4, CDC42EP3, KLF7, SMAD7, SMAD1, KDR, SEMA6A, NOTCH1, ETS1, LAMA5, ETS2, NOTCH4, TMOD3, MAP4, KLF2, ENG, TCF15, K…
	anatomical structure development	GO:0048856	1.75806e-26	MEF2C, MEF2A, EFNA1, PDLIM5, LUZP1, MYLIP, AQP1, PRKX, B2M, PICALM, S1PR1, FLI1, APOE, SEMA7A, RPLP0, AFDN, PTBP3, RAPGEF4, RAPGEF3, RAPGEF2, RAPGEF1, DDAH1, PLS3, F11R, DAB2IP, PTPRM, ROCK1, PTPRG, EFNB1, EFNB2, TANC1, MECOM, CTNNA1, MYH9, JUP, CD36, RPS16, ABCB1A, ABCB1B, RPS14, JUN, MAPK3, RGCC, EXT1, KIF26A, UNC13B, EMCN, ARHGEF26, ARHGEF28, ELN, NFKBIA, BCL2L1, EPHB4, TAL1, KRAS, MACF1, CASZ…
	anatomical structure formation involved in morphogenesis	GO:0048646	1.69868e-24	MEF2C, MEF2A, ENAH, EFNA1, PLXNA2, LUZP1, AQP1, CXCL12, PRKX, MMRN2, GATA2, S1PR1, ROBO4, RAPGEF3, DDAH1, DISC1, DAB2IP, PTPRM, ROCK1, EFNB2, TANC1, MYH9, CD36, FNBP1L, JUN, MAPK3, RGCC, EMCN, CAV1, BBS9, SOX7, ELK3, EPHB4, ITGB1, TAL1, PPP1R16B, PTK2, MACF1, TEK, TEAD4, PLXND1, TCF4, ANGPTL4, VAV3, EPAS1, PODXL, SMAD1, ADGRG1, SHANK3, KDR, NOTCH1, PLCG1, ITGA6, ETS1, LAMA5, ETS2, NOTCH4, PRICKLE…
	single-organism developmental process	GO:0044767	3.01157e-24	MEF2C, MEF2A, EFNA1, PDLIM5, LUZP1, MYLIP, AQP1, PRKX, B2M, PICALM, S1PR1, FLI1, APOE, SEMA7A, RPLP0, AFDN, PTBP3, RAPGEF4, RAPGEF3, RAPGEF2, RAPGEF1, DDAH1, PLS3, F11R, DAB2IP, PTPRM, ROCK1, PTPRG, EFNB1, EFNB2, TANC1, MECOM, CTNNA1, MYH9, JUP, CD36, RPS16, ABCB1A, ABCB1B, RPS14, JUN, MAPK3, RGCC, EXT1, KIF26A, UNC13B, EMCN, ARHGEF26, ARHGEF28, ELN, NFKBIA, BCL2L1, EPHB4, TAL1, KRAS, MACF1, CASZ…
	cell motility	GO:0048870	7.43223e-24	MEF2C, PDGFB, EFNA1, PLXNA2, AQP1, CXCL12, PRKX, MMRN2, GATA2, S1PR1, APOE, SEMA7A, PDE4B, ROBO4, RAPGEF4, RAPGEF3, PDGFD, RAPGEF2, DISC1, DAB2IP, PTPRM, ROCK1, ACTN4, PTPRG, EFNB1, EFNB2, MYH9, CTNNA1, DDIT4, JUP, JUN, RGCC, MYO18A, SPATA13, TNFAIP1, KALRN, SSH2, EPHB4, ITGB1, PTK2, DOCK1, MACF1, TEK, SCARB1, PLXND1, VAV3, PODXL, FSCN1, ITGA1, EVL, ADGRG1, KITL, KDR, DOCK4, SEMA6A, NOTCH1, MYO10…
	localization of cell	GO:0051674	7.43223e-24	MEF2C, PDGFB, EFNA1, PLXNA2, AQP1, CXCL12, PRKX, MMRN2, GATA2, S1PR1, APOE, SEMA7A, PDE4B, ROBO4, RAPGEF4, RAPGEF3, PDGFD, RAPGEF2, DISC1, DAB2IP, PTPRM, ROCK1, ACTN4, PTPRG, EFNB1, EFNB2, MYH9, CTNNA1, DDIT4, JUP, JUN, RGCC, MYO18A, SPATA13, TNFAIP1, KALRN, SSH2, EPHB4, ITGB1, PTK2, DOCK1, MACF1, TEK, SCARB1, PLXND1, VAV3, PODXL, FSCN1, ITGA1, EVL, ADGRG1, KITL, KDR, DOCK4, SEMA6A, NOTCH1, MYO10…
	single-multicellular organism process	GO:0044707	2.58105e-22	MEF2C, SNCG, MEF2A, EFNA1, PDLIM5, AQP7, LUZP1, MYLIP, SYT7, AQP1, PRKX, B2M, PICALM, S1PR1, FLI1, APOE, SEMA7A, RPLP0, GIT2, AFDN, PTBP3, RAPGEF4, RAPGEF3, RAPGEF2, RAPGEF1, DDAH1, PLS3, OXR1, F11R, DAB2IP, PTPRM, ROCK1, PTPRG, EFNB1, EFNB2, TANC1, ZHX3, MECOM, CTNNA1, MYH9, JUP, CD36, RPS16, ABCB1A, ABCB1B, RPS14, JUN, MAPK3, RGCC, EXT1, KIF26A, UNC13B, EMCN, ARHGEF28, ELN, NFKBIA, BCL2L1, EPHB…
	regulation of developmental process	GO:0050793	9.25613e-22	MEF2C, PDGFB, EFNA1, PLXNA2, PDLIM5, ITPKB, AQP1, CXCL12, PRKX, SETX, B2M, MMRN2, GATA2, S1PR1, APOE, SEMA7A, TPT1, RAPGEF4, AFDN, PDGFD, RAPGEF3, RAPGEF2, RAPGEF1, DDAH1, DISC1, DAB2IP, PTPRM, ROCK1, ACTN4, PTPRG, EFNB2, MYH9, CTNNA1, CD36, JUN, RGCC, KALRN, CAV1, SSH2, NFKBIA, ITGB1, EPHB4, TAL1, PPP1R16B, PTK2, KRAS, DOCK1, MACF1, TEAD4, TEK, CASZ1, PLXND1, TCF4, CDC42EP3, SRGN, EEF1A1, ZBTB46…
	regulation of response to stimulus	GO:0048583	1.51809e-21	MEF2C, ENAH, MEF2A, PDGFB, PLXNA2, EFNA1, JAG2, ITPKB, SGMS1, CXCL12, IL31RA, B2M, MMRN2, GATA2, S1PR1, APOE, MDFIC, SEMA7A, PDE4A, PDE4B, TPT1, SPRED2, PDGFD, RAPGEF2, CFD, RAPGEF1, DISC1, OXR1, DAB2IP, RNF220, TMEM204, ACTN4, EFNB2, PSD3, PIM3, MECOM, CTNNA1, DDIT4, RALGAPA1, CD36, ABCB1A, RASGRF2, LPAR6, JUN, RGCC, MAPK3, KIF26A, UNC13B, SPATA13, TNFAIP1, KALRN, CAV2, CAV1, ARHGEF26, GNAI2, AD…
	positive regulation of biological process	GO:0048518	9.15407e-21	MEF2C, MEF2A, EFNA1, MYLIP, SYT7, SGMS1, AQP1, B2M, FLI1, PICALM, S1PR1, APOE, SEMA7A, RPLP1, RAPGEF4, RAPGEF3, RAPGEF2, CFD, RAPGEF1, DDAH1, DAB2IP, RNF220, PTPRM, ROCK1, EFNB1, EFNB2, UGCG, ZHX3, MECOM, CTNNA1, MYH9, JUP, ADAMTS9, CD36, ABCB1A, LPAR6, ABCB1B, JUN, MAPK3, RGCC, MYO18A, UNC13B, GNAI2, NFKBIA, BCL2L1, EPHB4, SERINC3, TAL1, KRAS, RPS29, MACF1, TCF4, CDC42EP3, HIP1, KLF7, ZBTB46, SM…
	positive regulation of cellular process	GO:0048522	1.12228e-19	MEF2C, MEF2A, EFNA1, SYT7, AQP1, B2M, FLI1, PICALM, S1PR1, APOE, SEMA7A, RPLP1, RAPGEF4, RAPGEF3, RAPGEF2, RAPGEF1, DDAH1, DAB2IP, RNF220, ROCK1, EFNB1, EFNB2, UGCG, ZHX3, MECOM, CTNNA1, MYH9, ADAMTS9, CD36, LPAR6, JUN, RGCC, MAPK3, MYO18A, UNC13B, GNAI2, NFKBIA, BCL2L1, EPHB4, SERINC3, TAL1, KRAS, RPS29, MACF1, TCF4, CDC42EP3, HIP1, KLF7, ZBTB46, SMAD7, KLF10, ACER2, RPS9, SMAD1, FNIP2, KDR, SEM…
	regulation of cellular process	GO:0050794	1.53423e-19	MEF2C, MEF2A, LTBP4, SGMS1, MYLIP, B2M, FLI1, RPLP1, PTBP3, RPL11, DDAH1, PTPRM, ROCK1, PTPRG, UGCG, ZHX3, MECOM, MYH9, CTNNA1, JUP, ADAMTS9, JUN, RPS14, MAPK3, MYO18A, UNC13B, GNAI2, ARHGEF26, ARHGEF28, NFKBIA, BCL2L1, RIC1, RPS29, CASZ1, TCF4, CDC42EP3, ACER2, KLF10, RPS9, PCDH17, RPS5, FNIP2, RGS3, RGS5, PKP4, CDC42BPA, MAP4, H3F3A, CDC42BPB, SH3RF1, H2-D1, RASSF9, NOCT, YBX1, ANP32A, SIK1, GP…
	regulation of signaling	GO:0023051	1.7148e-19	MEF2C, SNCG, SNCAIP, PDGFB, EFNA1, JAG2, LMO7, ITPKB, SGMS1, SYT7, CXCL12, IL31RA, MMRN2, GATA2, MDFIC, APOE, SEMA7A, PDE4A, TPT1, SPRED2, RAPGEF4, PDGFD, RAPGEF2, RAPGEF1, DISC1, DAB2IP, RNF220, TMEM204, ACTN4, PSD3, PIM3, MECOM, CTNNA1, DDIT4, RALGAPA1, CD36, RASGRF2, LPAR6, JUN, MAPK3, KIF26A, SPATA13, UNC13B, TNFAIP1, KALRN, CAV2, CAV1, ARHGEF26, GNAI2, ADORA2A, ARHGEF28, NFKBIA, SOX7, BCL2L1…
	negative regulation of biological process	GO:0048519	3.42812e-18	MEF2C, CTTNBP2NL, MEF2A, EFNA1, SGMS1, MYLIP, AQP1, B2M, PICALM, S1PR1, APOE, PTBP3, RAPGEF4, RPL11, RAPGEF3, RAPGEF2, RAPGEF1, OXR1, F11R, DAB2IP, PTPRM, ROCK1, PTPRG, EFNB2, ZHX3, PIM3, MECOM, CTNNA1, MYH9, CD36, ABCB1A, RPS14, JUN, RGCC, KIF26A, MYO18A, GNAI2, NFKBIA, BCL2L1, RIC1, TAL1, KRAS, CASZ1, TCF4, ZBTB46, SMAD7, KLF10, ACER2, SMAD1, PCDH17, FNIP2, KDR, ABCG2, SEMA6A, NOTCH1, RGS3, ETS…
	negative regulation of cellular process	GO:0048523	2.1238e-17	MEF2C, CTTNBP2NL, MEF2A, EFNA1, SGMS1, AQP1, B2M, PICALM, S1PR1, APOE, RAPGEF4, PTBP3, RAPGEF3, RAPGEF2, RAPGEF1, OXR1, DAB2IP, PTPRM, ROCK1, PTPRG, EFNB2, ZHX3, PIM3, CTNNA1, MYH9, MECOM, CD36, ABCB1A, RPS14, JUN, RGCC, KIF26A, MYO18A, GNAI2, NFKBIA, BCL2L1, RIC1, TAL1, KRAS, CASZ1, TCF4, ZBTB46, SMAD7, KLF10, ACER2, SMAD1, PCDH17, FNIP2, KDR, SEMA6A, NOTCH1, RGS3, ETS2, NOTCH4, RGS5, BCL6B, H3F…
	cellular component organization	GO:0016043	3.19089e-17	MEF2C, SNCG, MEF2A, EFNA1, PDLIM5, AQP7, SYT7, AQP1, ZNRF1, B2M, PICALM, S1PR1, APOE, SEMA7A, RPL11, AFDN, RAPGEF4, RAPGEF3, RAPGEF2, RAPGEF1, PLS3, F11R, DAB2IP, PTPRM, ROCK1, PTPRG, EFNB1, TTC7B, EFNB2, UGCG, TANC1, PIM3, CTNNA1, MYH9, JUP, CD36, ABCB1A, RPS14, JUN, MAPK3, RGCC, FBXL7, EXT1, KIF26A, MYO18A, UNC13B, ARHGEF26, ARHGEF28, ELN, BCL2L1, TAL1, KRAS, MACF1, TCF4, CDC42EP3, HIP1, KLF7, …
	regulation of biological quality	GO:0065008	3.85552e-17	MEF2C, KCNC2, SNCG, LMO1, SNCAIP, PDGFB, PLXNA2, PDLIM5, LTBP4, ITPKB, AQP7, SYT7, MYLIP, AQP1, CXCL12, B2M, GATA2, PICALM, S1PR1, APOE, SEMA7A, SULT1A1, RPLP0, PDE4B, RAPGEF4, AFDN, PTBP3, PDGFD, RAPGEF3, RAPGEF2, DDAH1, DISC1, F11R, DAB2IP, PTPRM, NCALD, STIM2, PIM3, MECOM, MYH9, JUP, CD36, ABCB1A, RASGRF2, LPAR6, JUN, RPS14, MAPK3, CAR4, UNC13B, KALRN, HSD17B11, CAV2, CAV1, ADORA2A, ELN, SSH2,…
	regulation of localization	GO:0032879	4.37969e-17	MEF2C, KCNC2, CTTNBP2NL, SNCG, SNCAIP, PDGFB, EFNA1, PLXNA2, SYT7, AQP1, CXCL12, PRKX, B2M, MMRN2, GATA2, PICALM, S1PR1, MDFIC, APOE, SEMA7A, PDE4B, ROBO4, RAPGEF4, PDGFD, RAPGEF3, RAPGEF2, DAB2IP, PTPRM, ACTN4, PTPRG, UGCG, STIM2, PIM3, CTNNA1, TBC1D22A, JUP, CD36, RASGRF2, JUN, RGCC, MAPK3, UNC13B, MYO18A, SPATA13, KALRN, CAV2, CAV1, GNAI2, ADORA2A, SSH2, NFKBIA, BCL2L1, ITGB1, PTK2, DOCK1, MAC…
	regulation of multicellular organismal process	GO:0051239	2.8324e-16	MEF2C, MEF2A, PDGFB, EFNA1, PLXNA2, PDLIM5, ITPKB, SYT7, MYLIP, AQP1, CXCL12, PRKX, SETX, B2M, MMRN2, GATA2, S1PR1, APOE, SEMA7A, PDE4B, RAPGEF4, AFDN, PDGFD, RAPGEF3, RAPGEF2, RAPGEF1, DDAH1, DISC1, F11R, DAB2IP, PTPRM, ROCK1, PTPRG, EFNB2, ZHX3, CTNNA1, JUP, CD36, JUN, RGCC, MAPK3, KALRN, CAV1, GNAI2, ADORA2A, SSH2, NFKBIA, ITGB1, EPHB4, TAL1, PPP1R16B, PTK2, DOCK1, MACF1, TEK, TEAD4, CASZ1, HE…
	single-organism cellular process	GO:0044763	5.31068e-16	MEF2C, MEF2A, LTBP4, MYLIP, SGMS1, B2M, FLI1, PTBP3, DDAH1, PLS3, PTPRM, MAGI1, ROCK1, PTPRG, TTC7B, UGCG, ZHX3, MYH9, MECOM, CTNNA1, JUP, ADAMTS9, JUN, RPS14, MAPK3, MYO18A, UNC13B, GNAI2, ARHGEF26, ARHGEF28, NFKBIA, BCL2L1, RPS29, CASZ1, SLC28A2, TCF4, CDC42EP3, UNC45B, MGAT4A, ACER2, KLF10, PCDH17, FNIP2, RGS3, RGS5, PKP4, CDC42BPA, MAP4, H3F3A, CDC42BPB, SH3RF1, H2-D1, RASSF9, NOCT, YBX1, ST6…
	single organism signaling	GO:0044700	7.3579e-16	MEF2C, SNCG, MEF2A, EFNA1, LTBP4, SYT7, SGMS1, AQP1, SHE, S1PR1, APOE, SEMA7A, RAPGEF5, AFDN, RAPGEF4, RAPGEF3, RAPGEF2, CFD, RAPGEF1, DAB2IP, PTPRM, RNF220, ROCK1, EFNB1, EFNB2, PIM3, MECOM, CTNNA1, JUP, CD36, LPAR6, JUN, MAPK3, KIF26A, UNC13B, GNAI2, ARHGEF26, ARHGEF28, NFKBIA, BCL2L1, EPHB4, SERINC3, KRAS, MACF1, TCF4, CDC42EP3, HIP1, SMAD7, TRIO, SMAD1, PCDH17, PTPN12, FNIP2, KDR, SEMA6A, NOT…
	regulation of cellular component biogenesis	GO:0044087	1.88409e-15	MEF2C, SNCAIP, PDLIM5, WASF2, GJA1, ARHGAP18, AQP1, RPS3, SETX, S1PR1, RHOA, MSN, RAPGEF3, RAPGEF2, RAPGEF1, DAB2IP, ARHGEF2, SGK1, ROCK1, PTGER4, LDB2, PRKCH, ARHGEF15, PALLD, MYH9, CTNNBIP1, CD36, FNBP1L, JUN, RGCC, TMSB4X, UNC13B, FHOD1, CAV1, ELN, SSH2, TAL1, PPP1R16B, PTK2, MACF1, DDX3X, ARPC3, SH3GLB1, TEK, WIPF1, CDC42EP3, SYNPO, APC, DNM3, SWAP70, PODXL, FSCN1, EVL, KANK3, SHANK3, FNIP2, …
	cell adhesion	GO:0007155	1.00705e-14	LMO1, EFNA1, PDLIM5, JAG2, LMO7, ITPKB, PDLIM1, CXCL12, PRKX, B2M, AFDN, RAPGEF1, DISC1, F11R, PTPRM, ACTN4, ROCK1, EFNB1, EFNB2, MYH9, CTNNA1, JUP, CD36, RGCC, CAV1, EMCN, ADORA2A, NEDD9, EPHB4, ITGB1, PTK2, DOCK1, MACF1, TEK, VAV3, SMAD7, MYO1B, PODXL, ACER2, FSCN1, ITGA1, DOCK9, PPFIBP1, PCDH17, TINAGL1, ADGRG1, KITL, KDR, MPRIP, NOTCH1, MYO10, ITGA6, ETS1, LAMA5, LASP1, PKP4, NCOR1, ENG, KLF4…
	cellular response to stimulus	GO:0051716	8.18849e-14	MEF2C, MEF2A, EFNA1, LTBP4, SGMS1, AQP1, SHE, B2M, S1PR1, APOE, SEMA7A, RPLP0, SULT1A1, RAPGEF5, AFDN, RAPGEF4, RAPGEF3, RAPGEF2, CFD, RAPGEF1, OXR1, DAB2IP, PTPRM, RNF220, ROCK1, EFNB1, EFNB2, PIM3, MECOM, CTNNA1, JUP, CD36, LPAR6, JUN, MAPK3, RGCC, KIF26A, UNC13B, GNAI2, ARHGEF26, ARHGEF28, NFKBIA, BCL2L1, EPHB4, SERINC3, KRAS, MACF1, TCF4, CDC42EP3, HIP1, SMAD7, KLF10, ACER2, TRIO, SMAD1, PTPN…
	regulation of molecular function	GO:0065009	4.29662e-13	MEF2C, CTTNBP2NL, PDGFB, EFNA1, AQP1, B2M, S1PR1, PICALM, MDFIC, APOE, RPLP1, PDE4B, SPRED2, AFDN, RPL11, RAPGEF4, PDGFD, RAPGEF3, RAPGEF2, RAPGEF1, F11R, DAB2IP, ROCK1, STIM2, TBC1D22A, JUP, RALGAPA1, RASGRF2, JUN, MAPK3, RGCC, KALRN, CAV2, CAV1, GNAI2, ADORA2A, NFKBIA, TIMP4, SOX7, ITGB1, TIMP3, RIC1, PTK2, KRAS, DDX3X, TEK, SCARB1, PLXND1, ANGPTL4, HIP1, VAV3, EPB41, SMAD7, ACER2, MYO1D, ITGA1…
	cellular component biogenesis	GO:0044085	1.26167e-12	MEF2C, KCNC2, MEF2A, SNCAIP, PDGFB, PDLIM5, LNX2, SYT7, AQP1, LNX1, SETX, PICALM, S1PR1, APOE, RPLP0, RPL11, RAPGEF3, RAPGEF2, RAPGEF1, PLS3, DISC1, RPL35A, DAB2IP, ROCK1, ACTN4, CTNNA1, MYH9, JUP, CD36, RPS16, FNBP1L, JUN, RPS14, MAPK3, RGCC, UNC13B, SPATA13, TNFAIP1, CAV2, CAV1, ARHGEF26, BBS9, DIAPH2, SSH2, ELN, ITGB1, TAL1, PPP1R16B, PTK2, DDX3X, MACF1, ARPC3, RPL7, TEK, HEG1, PLXND1, TCF4, C…
	cell proliferation	GO:0008283	2.3165e-12	MEF2C, LMO1, PDGFB, ITPKB, AQP1, CXCL12, PRKX, IL31RA, GATA2, S1PR1, PICALM, APOE, AFDN, PDGFD, RAPGEF2, RAPGEF1, DISC1, DAB2IP, PTPRM, EFNB1, EFNB2, CTNNA1, MECOM, DDIT4, ABCB1A, JUN, RGCC, FBXL7, KALRN, CAV2, CAV1, GNAI2, ADORA2A, SOX7, BCL2L1, ITGB1, FTH1, PPP1R16B, PTK2, KRAS, TEK, SCARB1, VAV3, ACER2, ITGA1, RPS9, SMAD1, ADGRG1, KITL, KDR, CDKN1A, NOTCH1, ETS1, H3F3A, FABP4, GRK5, NCOR1, ENG…
	regulation of cell adhesion	GO:0030155	3.48625e-12	LMO1, EFNA1, JAG2, LMO7, ITPKB, CXCL12, PRKX, S1PR1, RHOA, DISC1, PTGER4, ACTN4, SOX13, ROCK1, LYN, EFNB1, EFNB2, PRKD2, CD36, RGCC, JAM2, CAV1, EMCN, CCM2L, ADORA2A, CYTH1, IL4RA, ITGB1, EPHB4, PTK2, DOCK1, MACF1, TEK, TGM2, APC, VAV3, SMAD7, SWAP70, PODXL, ACER2, ADGRG1, FZD4, KDR, CDH13, MYO10, DUSP3, NOTCH1, ITGA6, LAMA5, ETS1, IRF1, JAK2, PHLDB2, CRK, KLF4
	positive regulation of locomotion	GO:0040017	1.8638e-11	NRP1, PDGFB, SSH2, AQP1, CXCL12, ITGB1, PTK2, S1PR1, DOCK1, SEMA3G, SEMA7A, TEK, RHOA, RHOB, RAPGEF4, RAPGEF3, PDGFD, RAPGEF2, APC, DAB2IP, FLT1, PTGER4, ACTN4, LYN, SWAP70, PODXL, FLT4, SPARC, DAPK2, KITL, DOCK4, KDR, CDH13, PRKD2, SEMA6A, NOTCH1, PLCG1, ITGA6, ETS1, JUN, PECAM1, TMSB4X, JAK2, HDAC7, ATP8A1
	negative regulation of locomotion	GO:0040013	2.5956e-11	NRP1, PDGFB, ADORA2A, CXCL12, MMRN2, PTK2, APOE, SEMA3G, RHOA, ROBO4, RHOB, TIE1, DAB2IP, ADARB1, SP100, PTPRM, PTGER4, PTPRG, ADIPOR1, EVL, DACH1, CTNNA1, ADGRG1, SEMA6A, NOTCH1, MEOX2, CLIC4, RGCC, MCC, ARAP3, PHLDB2, ENG, KLF4
	response to endogenous stimulus	GO:0009719	3.56762e-11	MEF2C, KCNC2, PDGFB, LTBP4, PPARG, FERMT2, CLDN5, GJA1, MYLIP, AQP1, CXCL12, YBX1, RPS3, SETX, RPLP0, SULT1A1, CHST11, PDE4B, RHOA, NOS3, PDGFD, RAPGEF3, RAPGEF2, SIK1, RAPGEF1, GPIHBP1, AKT3, ZFP366, RAMP2, SGK1, DAB2IP, ARHGEF2, LYN, PTGER4, ADIPOR1, CTNNA1, DDIT4, JUP, PRKD2, CD36, BTG2, BTG1, JUN, MAPK3, GNAS, KALRN, CAV2, CAV1, ADORA2A, NFKBIA, TIMP4, FKBP1A, BCL2L1, ITGB1, CDH5, PTK2, KRAS,…
	negative regulation of developmental process	GO:0051093	9.61686e-11	NRP1, PDGFB, EFNA1, H2-D1, GJA1, ITPKB, YBX1, MMRN2, B2M, EDNRB, GATA2, SEMA3G, TPT1, RHOA, TIE1, RAPGEF3, RAPGEF2, DAB2IP, ARHGEF2, PTPRM, LYN, PTGER4, ACTN4, ROCK1, PTPRG, ADIPOR1, ARHGEF15, CTNNA1, CD36, RGCC, GNAS, CAV1, LIMS2, IL4RA, NFKBIA, ITGB1, PTK2, TEK, CASZ1, TCF4, SRGN, APC, DNM3, COL4A2, ZBTB46, TBX3, NPR2, SPARC, ADGRG1, SEMA6A, NOTCH1, MEOX2, ID1, NOTCH4, IRF1, MAP4, ID3, TJP2, PH…
	negative regulation of multicellular organismal process	GO:0051241	2.3059e-10	MEF2C, NRP1, PDGFB, EFNA1, PPARG, H2-D1, GJA1, ITPKB, MYLIP, NOCT, MMRN2, B2M, EDNRB, GATA2, APOE, SEMA3G, PDE4B, RHOA, NOS3, TIE1, CALCRL, RAPGEF3, RAPGEF2, DAB2IP, ARHGEF2, PTPRM, SP100, LYN, ROCK1, PTGER4, PTPRG, ADIPOR1, ARHGEF15, CTNNA1, CD36, RGCC, MCC, GNAS, PROS1, CAV1, LIMS2, IL4RA, NFKBIA, ITGB1, TRIB2, PTK2, TEK, CASZ1, TCF4, SRGN, NFATC1, APC, DNM3, COL4A2, ZBTB46, NPR2, EVL, SPARC, A…
	positive regulation of developmental process	GO:0051094	2.43622e-10	MEF2C, NRP1, PDGFB, PPARG, CLDN5, GJA1, ITPKB, AQP1, CXCL12, SETX, GATA2, APOE, SEMA7A, CASP8, RHOA, RHOB, NOS3, RAPGEF3, PDGFD, RAPGEF2, RAPGEF1, DDAH1, DISC1, RAMP2, DAB2IP, SGK1, LYN, PTGER4, EFNB2, PRKCH, SPEN, QK, CTNNBIP1, PRKD2, CD36, BTG1, JUN, RGCC, TMSB4X, GNAS, KALRN, IL4RA, ITGB1, EPHB4, CDH5, SCARF1, TAL1, PPP1R16B, PTK2, DOCK1, KRAS, MACF1, TEK, TEAD4, TCF4, EHD2, APC, EEF1A1, ZBTB4…
	positive regulation of multicellular organismal process	GO:0051240	1.40236e-09	MEF2C, MEF2A, NRP1, PDGFB, PPARG, GJA1, ITPKB, AQP1, CXCL12, B2M, SETX, EDNRB, GATA2, APOE, SEMA7A, PDE4B, CASP8, RHOA, RHOB, NOS3, RAPGEF4, PDGFD, RAPGEF3, RAPGEF2, RAPGEF1, GPIHBP1, DDAH1, SLC1A1, DISC1, RAMP2, SGK1, DAB2IP, ARHGEF2, PTPRM, LYN, PTGER4, EFNB2, ZHX3, PRKCH, SPEN, QK, CTNNBIP1, PRKD2, CD36, BTG1, JUN, RGCC, GNAS, KALRN, CAV1, CCM2L, ADORA2A, IL4RA, ITGB1, EPHB4, SCARF1, TAL1, PPP…
	positive regulation of metabolic process	GO:0009893	2.35373e-09	MEF2C, MEF2A, LMO1, PDGFB, EFNA1, SGMS1, MYLIP, IL31RA, SETX, GATA2, FLI1, PICALM, S1PR1, MDFIC, APOE, SEMA7A, RPLP1, PDGFD, RAPGEF3, RAPGEF2, RAPGEF1, DDAH1, DISC1, DAB2IP, SPTLC2, MECOM, MYH9, FOXN3, CD36, JUN, MAPK3, RGCC, TNFAIP1, CAV2, CAV1, GNAI2, ADORA2A, NFKBIA, SOX7, ELK3, ITGB1, TAL1, PPP1R16B, PTK2, KRAS, DDX3X, TEK, TEAD4, SCARB1, TCF4, ANGPTL4, HIP1, KLF7, VAV3, EPAS1, SMAD7, ACER2, …
	single organism cell adhesion	GO:0098602	4.21029e-09	LMO1, EFNA1, FERMT2, CLDN5, JAG2, LMO7, ITPKB, CXCL12, B2M, CD93, RHOA, ESAM, MSN, RAPGEF1, PTGER4, ACTN4, SOX13, ROCK1, LYN, EFNB1, EFNB2, CTNNA1, MYH9, JUP, RGCC, GNAS, CAV1, EMCN, LIMS2, CCM2L, ADORA2A, IL4RA, FKBP1A, ITGB1, EPHB4, CDH5, PTK2, DOCK1, TEK, APC, ACTB, SMAD7, SWAP70, PODXL, FZD4, MYO10, DUSP3, ITGA6, LAMA5, ETS1, PKP4, IRF1, JAK2, NCOR1, CRK, KLF4
	positive regulation of response to stimulus	GO:0048584	3.2834e-08	MEF2C, ENAH, NRP1, PDGFB, EFNA1, JAG2, H2-D1, GJA1, ITPKB, CXCL12, MCF2L, IL31RA, RPS3, B2M, GATA2, S1PR1, PAK2, MDFIC, SEMA7A, PDE4B, CASP8, RHOA, SPRED2, PDGFD, RAPGEF2, CFD, RAPGEF1, DISC1, AKT3, DAB2IP, RNF220, LYN, ACTN4, PTGER4, ADIPOR1, NECTIN2, PRKCH, CTNNA1, DAPK2, PRKD2, CD36, ABCB1A, LPAR6, JUN, RGCC, MAPK3, GNAS, UBB, UNC13B, CAV2, CAV1, LIMS2, XIAP, GNAI2, ADORA2A, CD247, IL4RA, NFKB…
	negative regulation of response to stimulus	GO:0048585	3.58112e-08	SH3RF1, NRP1, PDGFB, PPARG, GJA1, SGMS1, CXCL12, YBX1, MMRN2, RPS3, GATA2, APOE, SEMA3G, CHST11, CASP8, TPT1, RHOA, SPRED2, NOS3, CALCRL, RAPGEF1, OXR1, ZFP366, DAB2IP, LYN, PTGER4, ADIPOR1, PIM3, CTNNA1, MECOM, SLC9A3R2, DDIT4, CTNNBIP1, MCC, KIF26A, PROS1, TNFAIP1, PHLPP1, CAV2, CAV1, ADORA2A, IL4RA, NFKBIA, BCL2L1, TIMP3, ITGB1, RASAL2, DDX3X, SH3GLB1, APC, PTPRE, SMAD7, ITGA1, WWTR1, ITPR1, F…
	negative regulation of signaling	GO:0023057	5.04318e-08	SH3RF1, NRP1, PPARG, SGMS1, CXCL12, YBX1, MMRN2, GATA2, APOE, CHST11, CASP8, TPT1, RHOA, SPRED2, MGLL, RAPGEF4, RAPGEF1, ZFP366, DAB2IP, LYN, ADIPOR1, PIM3, CTNNA1, MECOM, SLC9A3R2, DDIT4, CTNNBIP1, MCC, KIF26A, TNFAIP1, KALRN, PHLPP1, CAV2, CAV1, GNAI2, NFKBIA, BCL2L1, TIMP3, ITGB1, RASAL2, DDX3X, SH3GLB1, APC, PTPRE, SMAD7, ITGA1, WWTR1, PCDH17, ITPR1, SHANK3, FZD6, ATXN1, SH3BP4, DUSP3, NOTCH1…
	response to external stimulus	GO:0009605	1.51303e-07	MEF2C, ENAH, PDGFB, EFNA1, PLXNA2, SGMS1, AQP1, CXCL12, IL31RA, B2M, S1PR1, SLC25A25, APOE, SEMA7A, PDE4B, PDGFD, DAB2IP, PTPRM, EFNB1, EFNB2, MECOM, DDIT4, JUP, CD36, JUN, MAPK3, KIF26A, EXT1, UNC13B, KALRN, CAV1, ADORA2A, NFKBIA, TIMP4, BCL2L1, SERINC3, PTK2, DDX3X, TEAD4, IIGP1, SCARB1, PLXND1, ANGPTL4, KLF7, VAV3, KLF10, COX8A, ITGA1, LMCD1, EVL, SHANK3, DOCK4, ABCG2, KDR, SEMA6A, CDKN1A, NOT…
	positive regulation of cellular component biogenesis	GO:0044089	4.09521e-07	CAV1, WASF2, AQP1, SETX, RPS3, TAL1, ARPC3, SH3GLB1, TEK, RHOA, MSN, RAPGEF3, WIPF1, CDC42EP3, APC, SYNPO, DNM3, ROCK1, SWAP70, FSCN1, LDB2, EVL, ARHGEF15, PALLD, FNIP2, KDR, CD36, ID1, FNBP1L, JUN, RGCC, ADGRL2, UNC13B, PHLDB2, FHOD1
	positive regulation of cell adhesion	GO:0045785	5.05306e-07	CAV1, IL4RA, ITPKB, CXCL12, EPHB4, ITGB1, PTK2, DOCK1, TEK, RHOA, TGM2, DISC1, APC, VAV3, ROCK1, PTGER4, SMAD7, EFNB1, PODXL, EFNB2, ADGRG1, KDR, CDH13, PRKD2, MYO10, CD36, ITGA6, ETS1, IRF1, JAK2, CRK
	immune system development	GO:0002520	9.06499e-07	MEF2C, TSPAN2, PPARG, WASF2, JAG2, ITPKB, CBFA2T3, PRKX, IL31RA, B2M, GATA2, PICALM, FLI1, CASP8, RHOA, PTBP3, KIRREL3, PTGER4, SOX13, LYN, MYH9, MECOM, CTNNBIP1, RPS14, JUN, MAPK3, GNAS, PHLPP1, IL4RA, NFKBIA, TAL1, DOCK1, TEK, EXOC6, ERCC1, NFATC1, APC, ZBTB46, FLT1, EPAS1, SWAP70, MYO1E, KLF10, KITL, KDR, NOTCH1, THSD1, ETS1, BCL6B, IRF1, TMOD3, JAK2, KLF2, NCOR1, TJP2, HDAC7, KLF4, LRP5
	positive regulation of immune system process	GO:0002684	1.39598e-06	MEF2C, CAV1, ENAH, CD247, IL4RA, H2-D1, NFKBIA, ITPKB, CXCL12, EPHB4, B2M, TAL1, GATA2, SEMA7A, CASP8, TEK, PDE4B, RHOA, PDGFD, CFD, HSPA8, DAB2IP, FLT1, ZBTB46, VAV3, PTGER4, LYN, SWAP70, EFNB1, KLF10, EFNB2, NECTIN2, PRKCH, DAPK2, KITL, CTNNBIP1, PRKD2, CDKN1A, DUSP3, CD36, ABCB1A, PLCG1, ABCB1B, ETS1, JUN, PECAM1, RGCC, IRF1, GNAS
	establishment of localization	GO:0051234	2.14779e-06	MEF2C, KCNC2, CTTNBP2NL, SNCG, SNCAIP, PDGFB, LTBP4, AQP7, SYT7, AQP1, CXCL12, B2M, GATA2, PICALM, DYSF, SLC25A25, APOE, MDFIC, RPLP0, PDE4B, PITPNC1, RAPGEF4, RPL11, RAPGEF3, SCAMP1, F11R, DAB2IP, ROCK1, ACTN4, PTPRG, TTC7B, UGCG, STIM2, PIM3, MYH9, TBC1D22A, JUP, PITPNM2, CD36, PITPNM3, ABCB1A, RASGRF2, ABCB1B, FNBP1L, JUN, RGCC, MAPK3, CD300LG, TMEM184B, CAR4, KIF26A, UNC13B, MYO18A, KALRN, CA…
	regulation of immune system process	GO:0002682	2.84056e-06	MEF2C, ENAH, LMO1, PPARG, ADGRF5, H2-D1, ITPKB, CXCL12, B2M, GATA2, CD93, SEMA7A, PDE4B, CASP8, RHOA, MSN, PDGFD, CFD, DAB2IP, LYN, SOX13, PTGER4, EFNB1, EFNB2, NECTIN2, PRKCH, DAPK2, CTNNBIP1, PRKD2, CD36, ABCB1A, ABCB1B, JUN, RGCC, GNAS, PHLPP1, CAV1, ADORA2A, IL4RA, CD247, NFKBIA, FKBP1A, EPHB4, TAL1, TEAD4, TEK, HSPA8, APC, ZBTB46, PTPRE, FLT1, VAV3, SWAP70, KLF10, COX8A, LMCD1, KITL, KDR, CD…
	positive regulation of signaling	GO:0023056	3.98957e-06	MEF2C, NRP1, PDGFB, EFNA1, JAG2, GJA1, ITPKB, MCF2L, IL31RA, RPS3, PAK2, MDFIC, SEMA7A, CASP8, RHOA, SPRED2, RAPGEF4, PDGFD, RAPGEF2, RAPGEF1, DISC1, AKT3, DAB2IP, RNF220, LYN, ACTN4, PTGER4, ADIPOR1, PRKCH, CTNNA1, PRKD2, CD36, RASGRF2, LPAR6, JUN, MAPK3, GNAS, UBB, UNC13B, KALRN, CAV2, CAV1, LIMS2, XIAP, GNAI2, ADORA2A, FKBP1A, TIMP3, ITGB1, SERINC3, PTK2, KRAS, MACF1, SH3GLB1, TEK, TGM2, HIP1,…
	myeloid cell homeostasis	GO:0002262	4.51359e-06	LYN, EPAS1, ITPKB, MECOM, KITL, GATA2, TAL1, ETS1, RPS14, HOXB6, PDE4B, TMOD3, PTBP3, EXOC6, JAK2, KLF2, NCOR1, RPS24
	response to abiotic stimulus	GO:0009628	6.01787e-06	KCNC2, PPARG, GJA1, PDLIM1, CBFA2T3, AQP1, CXCL12, CASP8, RHOA, RHOB, NOS3, DENND5B, SIK1, DISC1, RAMP2, TRPM3, F11R, SGK1, LYN, PTGER4, ACTN4, TANC1, DDIT4, MAP4K3, JUP, CD36, BTG2, CCND2, GNB1, JUN, MAPK3, RGCC, KALRN, CAV1, NFKBIA, BCL2L1, ITGB1, KRAS, N4BP1, DDX3X, TEK, ERCC1, ANGPTL4, TXNIP, ACTB, FLT1, EPAS1, SPARC, ITPR1, SHANK3, ITPR2, KDR, ATXN1, CDKN1A, TJP1, NOTCH1, UACA, DUSP1, ETS1, …
	single-organism localization	GO:1902578	1.56101e-05	MEF2C, KCNC2, CTTNBP2NL, SNCG, SNCAIP, PDGFB, LTBP4, AQP7, SYT7, AQP1, CXCL12, B2M, GATA2, PICALM, SLC25A25, MDFIC, APOE, RPLP0, PDE4B, PITPNC1, RAPGEF4, RAPGEF3, RAPGEF2, SCAMP1, F11R, DAB2IP, ROCK1, ACTN4, TTC7B, STIM2, PIM3, MYH9, JUP, CD36, ABCB1A, RASGRF2, ABCB1B, FNBP1L, JUN, MAPK3, RGCC, CD300LG, CAR4, UNC13B, MYO18A, KALRN, CAV1, GNAI2, ADORA2A, NFKBIA, BCL2L1, ITGB1, FTH1, SERINC3, PTK2,…
	cellular localization	GO:0051641	2.85305e-05	MEF2C, SNCG, MEF2A, SNCAIP, PLXNA2, SYT7, GATA2, MDFIC, APOE, RPL11, RAPGEF3, RAPGEF2, DISC1, F11R, DAB2IP, ACTN4, ROCK1, UGCG, TTC7B, PIM3, MYH9, CTNNA1, TBC1D22A, JUP, CD36, FNBP1L, JUN, MAPK3, KIF26A, UNC13B, KALRN, CAV2, CAV1, ADORA2A, BBS9, NFKBIA, BCL2L1, ITGB1, FTH1, RIC1, PTK2, MACF1, DDX3X, TEK, SLC28A2, SRGN, SMAD7, MYO1D, PCDH17, SHANK3, MPRIP, SEMA6A, CDKN1A, MYO10, UACA, PLCG1, LAMA5…
	cell growth	GO:0016049	5.91846e-05	NRP2, NRP1, CCDC85B, PLXNA2, PDLIM5, PPARG, GJA1, SGMS1, CXCL12, ITGB1, PTK2, MACF1, DDX3X, APOE, SEMA3G, SEMA7A, RHOA, MGLL, PLXND1, DISC1, DAB2IP, SGK1, FLT4, ADIPOR1, RAPH1, SH3BP4, SEMA6A, CDKN1A, H3F3A, APBB2, KIF26A
	positive regulation of transport	GO:0051050	0.000218147	KCNC2, PDGFB, PPARG, GJA1, SYT7, AQP1, CXCL12, B2M, EDNRB, GATA2, APOE, RAPGEF4, MSN, RAPGEF3, AKT3, SGK1, ACTN4, PTGER4, UGCG, STIM2, JUP, CD36, RGCC, GNAS, UNC13B, PROS1, MYO18A, CAV1, ADORA2A, ABLIM3, IL4RA, NFKBIA, ITGB1, PTK2, SH3GLB1, TEK, WIPF1, EHD2, HSPA8, HIP1, DBI, SHANK3, ITPR1, UACA, PLCG1, PPIA, SPTBN1, JAK2, ATP8A1, BMP6, CALM1
	positive regulation of multi-organism process	GO:0043902	0.000325988	EDNRB, CAV2, NOTCH1, ADARB1, DDX3X, APOE, MDFIC, PPIA, JUN, MAPK3, NR5A2, UNC13B, HSPA8, BMP6
	negative regulation of metabolic process	GO:0009892	0.000475066	MEF2C, MEF2A, LMO1, PDGFB, EFNA1, CCDC85B, AQP1, GATA2, PICALM, MDFIC, APOE, SPRED2, PTBP3, RAPGEF3, RAPGEF2, RAPGEF1, OXR1, DAB2IP, ROCK1, ZHX3, MECOM, FOXN3, DDIT4, CD36, RPS14, JUN, CAV1, ADORA2A, TIMP4, SOX7, ELK3, TIMP3, RIC1, TAL1, PPP1R16B, DDX3X, ELK4, TCF4, EEF1A1, EPAS1, SMAD7, ACER2, KLF10, MYO1D, LMCD1, FNIP2, MPRIP, CDKN1A, NOTCH1, NXN, ETS2, BCL6B, H3F3A, FABP4, NCOR1, ENG, KLF4, HD…
	response to stress	GO:0006950	0.000696454	MEF2C, KCNC2, TSPAN2, PDGFB, PDLIM1, SGMS1, SYT7, AQP1, CXCL12, IL31RA, B2M, SETX, DYSF, MDFIC, APOE, SEMA7A, TPT1, SPRED2, GIT2, PDGFD, CFD, RAPGEF1, OXR1, DAB2IP, ACTN4, MECOM, MYH9, CTNNA1, FOXN3, DDIT4, CD36, JUN, MAPK3, RGCC, UNC13B, KALRN, CAV1, ADORA2A, NFKBIA, BCL2L1, ELK3, SERINC3, PTK2, KRAS, DDX3X, MACF1, TEK, TEAD4, IIGP1, ANGPTL4, VAV3, EPAS1, SMAD7, KLF10, COX8A, LMCD1, EVL, SMAD1, …
	leukocyte migration	GO:0050900	0.000719194	FLT1, VAV3, PTGER4, ROCK1, PDGFB, LYN, SWAP70, PODXL, ITGA1, DAPK2, ITGB1, CXCL12, KITL, EDNRB, S1PR1, ITGA6, TEK, PECAM1, PDE4B, MSN, PDGFD
	regulation of metabolic process	GO:0019222	0.00108962	MEF2C, MEF2A, EFNA1, LTBP4, PDLIM1, SGMS1, MYLIP, AQP1, FLI1, PICALM, S1PR1, APOE, SEMA7A, RPLP1, PTBP3, RPL11, RAPGEF3, RAPGEF2, RAPGEF1, DDAH1, OXR1, DAB2IP, ROCK1, ZHX3, MYH9, MECOM, JUP, CD36, RPS14, JUN, RGCC, MAPK3, GNAI2, NFKBIA, RIC1, TAL1, KRAS, CASZ1, TCF4, HIP1, KLF7, ZBTB46, SMAD7, KLF10, ACER2, RPS9, SMAD1, RPS5, FNIP2, KDR, NOTCH1, ETS1, ETS2, NOTCH4, BCL6B, H3F3A, KLF2, NCOR1, ENG,…
	regulation of growth	GO:0040008	0.00129402	MEF2C, NRP1, CCDC85B, PLXNA2, PPARG, NEDD9, GJA1, CXCL12, PTK2, PAK2, MACF1, DDX3X, APOE, SEMA3G, SEMA7A, RHOA, CSF2RB, MGLL, PLXND1, DISC1, CRIM1, DAB2IP, SGK1, PTGER4, FLT4, ADIPOR1, SH3BP4, SEMA6A, NOTCH1, CDKN1A, CD36, H3F3A, GNAS, APBB2, KIF26A, NCOR1
	developmental growth	GO:0048589	0.00244433	NRP2, MEF2C, NRP1, CCM2L, PLXNA2, PDLIM5, GJA1, CXCL12, ITGB1, PTK2, S1PR1, MACF1, SLC25A25, LY6E, SEMA3G, APOE, SEMA7A, CHST11, MGLL, HEG1, PLXND1, DISC1, ERCC1, PTGER4, SMAD1, WWTR1, RAPH1, PTPN12, KDR, SEMA6A, NOTCH1, CLIC4, H3F3A, GNAS, KLF2, NCOR1
	regulation of homeostatic process	GO:0032844	0.00304077	CAV1, LMO1, ADORA2A, GJA1, FKBP1A, ITPKB, B2M, GATA2, EDNRB, TAL1, S1PR1, ERCC1, LYN, PTGER4, SMAD7, PIM3, DBI, KITL, ITPR1, KDR, CD36, PLCG1, ETS1, MAPK3, GNAS, CALM1, LRP5
	single-organism metabolic process	GO:0044710	0.00516747	MEF2C, MEF2A, PDGFB, EFNA1, ITPKB, SGMS1, AQP1, SETX, PICALM, SLC25A25, ELOVL5, MDFIC, APOE, SEMA7A, SULT1A1, PDE4A, PDE4B, ST3GAL6, SPRED2, PITPNC1, PDGFD, RAPGEF3, RAPGEF2, RAPGEF1, DDAH1, GGTA1, DAB2IP, SPTLC2, UGCG, TTC7B, MECOM, DDIT4, CD36, JUN, MAPK3, RGCC, EXT1, CAR4, HSD17B11, CAV2, CAV1, GNAI2, ADORA2A, COX7C, ITGB1, TIMP3, FTH1, SERINC3, PTK2, KRAS, TEK, SCARB1, ANGPTL4, MGAT4A, VAV3, …
	macromolecule localization	GO:0033036	0.00675139	SNCG, SYT7, PICALM, MDFIC, APOE, AFDN, RPL11, RAPGEF4, PITPNC1, RAPGEF3, RAPGEF2, DISC1, SCAMP1, F11R, DAB2IP, ACTN4, ROCK1, UGCG, TTC7B, PIM3, MYH9, CTNNA1, TBC1D22A, JUP, CD36, ABCB1A, JUN, MAPK3, RGCC, KIF26A, MYO18A, UNC13B, KALRN, CAV2, CAV1, ADORA2A, BBS9, NFKBIA, BCL2L1, ITGB1, RIC1, MACF1, DDX3X, TEK, SCARB1, SLC28A2, SRGN, SMAD7, SLCO2B1, SHANK3, MPRIP, CDKN1A, NOTCH1, UACA, PLCG1, LAMA5…
	negative regulation of sequence-specific DNA binding transcription factor activity	GO:0043433	0.00752937	CTNNBIP1, DAB2IP, SMAD7, ID1, NFKBIA, RPL11, ID3, SIK1, TRIB2, KLF4, FZD6
	circadian rhythm	GO:0007623	0.00873191	PHLPP1, PTGER4, ADORA2A, KLF10, NOCT, SETX, ID1, JUN, UBC, ID3, UBB, SIK1, NCOR1, RPS27A
	regulation of multi-organism process	GO:0043900	0.0122742	CAV2, CAV1, ADARB1, COX8A, LMCD1, NECTIN2, TRIM25, NPR2, EDNRB, NOTCH1, CD36, DDX3X, CD93, APOE, MDFIC, PPIA, JUN, MAPK3, TEAD4, NR5A2, UNC13B, HSPA8, BMP6
	maintenance of cell number	GO:0098727	0.0162442	GATA2, NOTCH1, TBX3, KLF10, TEAD4, TPT1, LDB2, MECOM, KLF4, LRP5, APC
	negative regulation of growth	GO:0045926	0.019762	DAB2IP, NRP1, CCDC85B, PPARG, GJA1, ADIPOR1, SH3BP4, SEMA6A, PTK2, CDKN1A, CD36, DDX3X, SEMA3G, GNAS, APBB2
	positive regulation of growth	GO:0045927	0.0363559	MEF2C, SGK1, NRP1, PTGER4, FLT4, CXCL12, PTK2, NOTCH1, DDX3X, MACF1, APOE, SEMA7A, RHOA, H3F3A, DISC1
MF	cadherin binding involved in cell-cell adhesion	GO:0098641	2.14234e-12	CNN3, PDLIM5, WASF2, ARHGAP18, PDLIM1, ITGB1, PICALM, PAK2, DDX3X, SH3GLB1, AFDN, LRRFIP1, HSPA8, EHD4, F11R, DAB2IP, MYO1B, SWAP70, FSCN1, DOCK9, PPFIBP1, TRIM25, MYH9, CTNNA1, FLNB, SLC9A3R2, MPRIP, JUP, TJP1, ITGA6, LASP1, SPTBN1, TMOD3, PHLDB2, TJP2, SPTAN1
	GTPase activator activity	GO:0005096	3.65345e-07	DAB2IP, PREX2, ASAP2, ARHGAP27, ARHGAP18, ARHGAP29, ARHGEF15, TBC1D22A, DOCK4, RASAL2, ARHGAP31, RALGAPA1, DOCK1, RASGRP3, RGS3, JUN, RGS5, GIT2, CHN2, RAPGEF2, ARAP3, CDC42EP3, ALS2CL, RIN3, TBC1D2
	actin filament binding	GO:0051015	1.62124e-05	SHROOM4, ACTN4, MYO1B, MYO1E, FSCN1, MYO1D, CTNNA1, MYH9, CORO2B, MYO10, ARPC3, LASP1, WIPF1, MYO18A, PLS3, HIP1
	rRNA binding	GO:0019843	0.00015361	RPL19, RPL7, RPLP0, RPS14, RPLP1, RPL8, RPL9-PS6, RPS9, RPL11, RPS5, RPS3
	small GTPase binding	GO:0031267	0.000313372	INF2, ARHGEF2, FMNL3, CAV1, ROCK1, DIAPH2, DOCK9, RASIP1, PRKCH, RIC1, TBC1D22A, DOCK4, SH3BP4, RASGRP3, AFDN, RAPGEF4, CDC42EP3, TNFAIP1, ALS2CL, RIN3, TBC1D2, CDC42BPB
	protein kinase binding	GO:0019901	0.000615162	CAV2, CAV1, MEF2A, PDLIM5, BCL2L1, ITGB1, TRIB2, RPS3, PTK2, PLCB4, PAK2, CCNY, SPRED2, MSN, RAPGEF2, SIK1, AKT3, APC, NFATC1, ACTB, EEF1A1, SGK1, DAB2IP, ADIPOR1, SMAD1, DOCK4, JUP, SH2D3C, DUSP3, PLCG1, CCND2, RGCC, JAK2, HDAC7, TOB1
	Rac guanyl-nucleotide exchange factor activity	GO:0030676	0.000741069	ARHGEF2, VAV3, PREX2, SPATA13, KALRN
	calcium ion binding	GO:0005509	0.00127135	MYL6, LTBP4, JAG2, SYT7, CDH5, PCDH1, DYSF, PLCB4, MACF1, SLC25A25, CD93, RASGRP3, FAT4, RASGRP2, TPT1, TGM2, HEG1, EHD2, PLS3, EHD4, ACTN4, SPARCL1, NCALD, HSPG2, STIM2, SPARC, PCDH17, ITPR1, ITPR2, CDH13, NOTCH1, PLCG1, NOTCH4, MCC, PROS1, ADGRL4, CALM1, SPTAN1
	protein kinase activity	GO:0004672	0.00175197	NRP2, CDK17, NRP1, EPHB4, TRIB2, PRKX, PTK2, PAK2, SNRK, TEK, TIE1, SIK1, YES1, AKT3, SGK1, FLT1, ROCK1, LYN, FLT4, PRKCH, TRIO, NPR2, PIM3, TRIM24, DAPK2, KDR, MAP4K3, PRKD2, CDKN1A, MAPK3, CDC42BPA, JAK2, GRK5, KALRN, CDC42BPB
	ribonucleotide binding	GO:0032553	0.0041876	CDK17, HELZ2, SLFN5, ITPKB, TTLL7, PRKX, SETX, PAK2, ARL15, PDE4A, SULT1A1, PDE4B, RHOA, RHOB, RAPGEF4, NOS3, TIE1, RAPGEF3, RAPGEF2, SIK1, AKT3, SGK1, LYN, ROCK1, MAGI1, PRKCH, PIM3, DAPK2, MYH9, MAP4K3, PRKD2, ABCB1A, ABCB1B, MAPK3, GNAS, KIF26A, MYO18A, KALRN, GNAI2, EPHB4, TRIB2, PTK2, KRAS, DDX3X, DGKE, SNRK, TEK, TGM2, IIGP1, YES1, EHD2, PAPSS2, HSPA8, EHD4, ACTB, DNM3, EEF1A1, GM12185, FLT…
	purine ribonucleotide binding	GO:0032555	0.00492607	CDK17, HELZ2, SLFN5, ITPKB, TTLL7, PRKX, SETX, PAK2, ARL15, PDE4A, SULT1A1, PDE4B, RHOA, RHOB, RAPGEF4, TIE1, RAPGEF3, RAPGEF2, SIK1, AKT3, SGK1, LYN, ROCK1, MAGI1, PRKCH, PIM3, DAPK2, MYH9, MAP4K3, PRKD2, ABCB1A, ABCB1B, MAPK3, GNAS, KIF26A, MYO18A, KALRN, GNAI2, EPHB4, TRIB2, PTK2, KRAS, DDX3X, DGKE, SNRK, TEK, TGM2, IIGP1, YES1, EHD2, PAPSS2, HSPA8, EHD4, ACTB, DNM3, EEF1A1, GM12185, FLT1, GIM…
	purine nucleotide binding	GO:0017076	0.00586486	CDK17, HELZ2, SLFN5, ITPKB, TTLL7, PRKX, SETX, PAK2, ARL15, PDE4A, SULT1A1, PDE4B, RHOA, RHOB, RAPGEF4, TIE1, RAPGEF3, RAPGEF2, SIK1, AKT3, SGK1, LYN, ROCK1, MAGI1, PRKCH, PIM3, DAPK2, MYH9, MAP4K3, PRKD2, ABCB1A, ABCB1B, MAPK3, GNAS, KIF26A, MYO18A, KALRN, GNAI2, EPHB4, TRIB2, PTK2, KRAS, DDX3X, DGKE, SNRK, TEK, TGM2, IIGP1, YES1, EHD2, PAPSS2, HSPA8, EHD4, ACTB, DNM3, EEF1A1, GM12185, FLT1, GIM…
	transmembrane receptor protein tyrosine kinase activity	GO:0004714	0.00776688	NRP2, FLT1, NRP1, FLT4, TEK, TIE1, EPHB4, KDR
	adenyl ribonucleotide binding	GO:0032559	0.00816596	CDK17, HELZ2, SLFN5, ITPKB, TTLL7, PRKX, SETX, PAK2, PDE4A, SULT1A1, PDE4B, RAPGEF4, TIE1, RAPGEF3, RAPGEF2, SIK1, AKT3, SGK1, LYN, ROCK1, MAGI1, PRKCH, PIM3, DAPK2, MYH9, MAP4K3, PRKD2, ABCB1A, ABCB1B, MAPK3, KIF26A, MYO18A, KALRN, EPHB4, TRIB2, PTK2, SNRK, DGKE, DDX3X, TEK, YES1, EHD2, PAPSS2, HSPA8, EHD4, ACTB, FLT1, SWAP70, MYO1B, MYO1E, FLT4, MYO1D, TRIO, DGKH, NPR2, ABCG2, KDR, MYO10, HSPA1…
	cAMP binding	GO:0030552	0.0082254	PDE4A, PDE4B, RAPGEF4, RAPGEF3, RAPGEF2
	adenyl nucleotide binding	GO:0030554	0.00915167	CDK17, HELZ2, SLFN5, ITPKB, TTLL7, PRKX, SETX, PAK2, PDE4A, SULT1A1, PDE4B, RAPGEF4, TIE1, RAPGEF3, RAPGEF2, SIK1, AKT3, SGK1, LYN, ROCK1, MAGI1, PRKCH, PIM3, DAPK2, MYH9, MAP4K3, PRKD2, ABCB1A, ABCB1B, MAPK3, KIF26A, MYO18A, KALRN, EPHB4, TRIB2, PTK2, SNRK, DGKE, DDX3X, TEK, YES1, EHD2, PAPSS2, HSPA8, EHD4, ACTB, FLT1, SWAP70, MYO1B, MYO1E, FLT4, MYO1D, TRIO, DGKH, NPR2, ABCG2, KDR, MYO10, HSPA1…
	low-density lipoprotein particle binding	GO:0030169	0.0126263	CDH13, CD36, SCARB1, SCARF1
	high-density lipoprotein particle binding	GO:0008035	0.0185333	CD36, SCARB1, GPIHBP1
	purine ribonucleoside binding	GO:0032550	0.0191134	CDK17, HELZ2, SLFN5, ITPKB, TTLL7, PRKX, SETX, PAK2, ARL15, SULT1A1, RHOA, RHOB, TIE1, SIK1, AKT3, SGK1, LYN, ROCK1, MAGI1, PRKCH, PIM3, DAPK2, MYH9, MAP4K3, PRKD2, ABCB1A, ABCB1B, MAPK3, GNAS, KIF26A, MYO18A, KALRN, GNAI2, EPHB4, TRIB2, PTK2, KRAS, DDX3X, DGKE, SNRK, TEK, TGM2, IIGP1, YES1, EHD2, PAPSS2, HSPA8, EHD4, ACTB, DNM3, EEF1A1, GM12185, FLT1, GIMAP6, SWAP70, MYO1B, MYO1E, GIMAP8, FLT4, …
	transmembrane receptor protein kinase activity	GO:0019199	0.0203661	NRP2, FLT1, NRP1, FLT4, TEK, TIE1, EPHB4, KDR
	poly(A) RNA binding	GO:0044822	0.0216141	RPL19, HELZ2, H2-D1, NOCT, YBX1, RPS3, RPLP0, TPT1, RPL11, EIF1, PTBP3, RPS27A, RBMS1, RPL35A, ACTN4, MBNL2, SPEN, CTNNA1, MYH9, FLNB, PURB, QK, RPS16, RPS14, JUN, UBC, MYO18A, MACF1, DDX3X, RPL7, HNRNPF, RPL8, RPS20, NOVA2, HSPA8, RPS24, EEF1A1, H2-Q4, ADARB1, FSCN1, RPL26, RPS9, RPL27, TRIM25, RPS5, RPS8, PPIA, HOXB6, MAP4, SPTBN1, ATP5A1
	G-protein coupled glutamate receptor binding	GO:0035256	0.0304825	DNM3, ADORA2A, CALM1
	alpha-actinin binding	GO:0051393	0.0339921	MAGI1, ADORA2A, PPARG, ITGB1
	cyclic nucleotide binding	GO:0030551	0.0386727	PDE4A, PDE4B, RAPGEF4, RAPGEF3, RAPGEF2
	ATP binding	GO:0005524	0.0409257	CDK17, HELZ2, SLFN5, ITPKB, TTLL7, PRKX, SETX, PAK2, TIE1, SIK1, AKT3, SGK1, LYN, MAGI1, ROCK1, PRKCH, PIM3, DAPK2, MYH9, MAP4K3, PRKD2, ABCB1A, ABCB1B, MAPK3, KIF26A, MYO18A, KALRN, EPHB4, TRIB2, PTK2, SNRK, DGKE, DDX3X, TEK, YES1, EHD2, PAPSS2, HSPA8, EHD4, ACTB, FLT1, SWAP70, MYO1B, MYO1E, FLT4, MYO1D, TRIO, DGKH, NPR2, KDR, ABCG2, MYO10, HSPA12B, CDC42BPA, ABCC4, JAK2, ATP5A1, GRK5, ATP8A1, C…
	alpha-tubulin binding	GO:0043014	0.042176	SNCG, NCALD, GNAS, TTLL7

## Sheet: Cluster 8
Table S1J: GO enrichment analysis of differentially expressed genes in IH compared to RA in cluster -8.
GO	Term Description	IDs	P-value	Genes
CC	lipid particle	GO:0005811	0.00054537	PLIN1, PLIN4, PNPLA3, LIPE, CIDEC
	membrane raft	GO:0045121	0.0133135	PRKAR2B, SLC27A1, SORBS1, ADCY5, ATP1A2, TSHR, LIPE
	organelle inner membrane	GO:0019866	0.0172933	TMEM120A, PRKAR2B, SLC27A1, PCX, SLC1A3, TMEM120B, BCKDHB, AK2
	cytoplasmic part	GO:0044444	0.0214625	SLC27A1, GPAT4, PPP2R5A, ADCY5, PPARG, UTRN, PDE3B, CD1D1, ACSS3, ST6GALNAC5, PRKAR2B, SLC1A5, JADE1, SLC1A3, GHR, STX6, PTPRM, MLXIPL, LGALS12, CYP2E1, CHPT1, POR, CHST1, FRY, MAN2A2, RALGAPA2, DGAT1, VEGFA, DST, KPNA1, PMEPA1, PFKFB1, MMD, TXLNG, ACSL1, SORBS1, PLIN1, CAR3, SCD1, BCKDHB, ACACA, AK2, LARS2, ATP1A2, PCK1, CIDEC, PCX, GRINA, DPYD, CD302, LIPE, GOLGB1
	plasma membrane raft	GO:0044853	0.0227462	SLC27A1, SORBS1, ATP1A2, LIPE
	cytoplasm	GO:0005737	0.0300088	SLC27A1, GPAT4, PPP2R5A, ADCY5, PPARG, UTRN, PDE3B, CLK1, CD1D1, ACSS3, ACVR1C, ST6GALNAC5, PRKAR2B, SLC1A5, JADE1, SLC1A3, SNTB1, SIK2, GHR, STX6, PTPRM, SH3PXD2A, MICAL3, LGALS12, MLXIPL, CYP2E1, CHPT1, PNPLA3, POR, CHST1, FRY, MAN2A2, RALGAPA2, DGAT1, VEGFA, HIPK2, SGCD, DST, KPNA1, PMEPA1, PFKFB1, NNAT, MMD, TXLNG, IVNS1ABP, ACSL1, DGKB, SH3GLB2, SORBS1, PLIN1, PLIN4, SNRNP70, CAR3, SCD1, BCK…
	cytosol	GO:0005829	0.0334961	STX6, PPP2R5A, PPARG, PFKFB1, MLXIPL, ACACA, TXLNG, AK2, PDE3B, PCK1, CIDEC, RALGAPA2, JADE1, SORBS1, PLIN1, DPYD, LIPE, KPNA1, CAR3
	organelle envelope	GO:0031967	0.0404214	TMEM120A, PRKAR2B, SLC27A1, PCX, ACSL1, SLC1A3, TMEM120B, BCKDHB, TXLNG, AK2, DST, KPNA1
BP	acylglycerol metabolic process	GO:0006639	6.03425e-09	SCD1, LPL, GPAT4, DGAT1, ACSL1, PLIN1, CYP2E1, PNPLA3, LIPE, PCK1
	neutral lipid metabolic process	GO:0006638	7.07982e-09	SCD1, LPL, GPAT4, DGAT1, ACSL1, PLIN1, CYP2E1, PNPLA3, LIPE, PCK1
	fatty acid metabolic process	GO:0006631	7.84018e-09	SCD1, LPL, SLC27A1, GPAT4, PPARG, ADIPOR2, MLXIPL, ACACA, CYP2E1, POR, PRKAR2B, ACSL1, DGAT1, LIPE, GHR
	carboxylic acid metabolic process	GO:0019752	2.16042e-08	SCD1, LPL, SLC27A1, GPAT4, PPARG, BCKDHB, ACACA, ADIPOR2, MLXIPL, LARS2, CYP2E1, POR, PCK1, PRKAR2B, PCX, ACSL1, SLC1A3, DGAT1, LIPE, GHR
	oxoacid metabolic process	GO:0043436	2.43766e-08	SCD1, LPL, SLC27A1, GPAT4, PPARG, BCKDHB, ACACA, ADIPOR2, MLXIPL, LARS2, CYP2E1, POR, PCK1, PRKAR2B, PCX, ACSL1, SLC1A3, DGAT1, LIPE, GHR
	glycerolipid metabolic process	GO:0046486	3.4105e-08	SCD1, LPL, SLC27A1, GPAT4, CYP2E1, CHPT1, PNPLA3, PCK1, DGKB, DGAT1, ACSL1, PLIN1, LIPE
	acylglycerol biosynthetic process	GO:0046463	2.27793e-05	LPL, GPAT4, DGAT1, PNPLA3, PCK1
	neutral lipid biosynthetic process	GO:0046460	2.27793e-05	LPL, GPAT4, DGAT1, PNPLA3, PCK1
	cellular response to hormone stimulus	GO:0032870	2.89193e-05	SLC27A1, ACSL1, SORBS1, PPARG, ACACA, ADIPOR2, PDE3B, ATP1A2, SIK2, TSHR, POR, PCK1, GHR
	response to insulin	GO:0032868	3.05877e-05	SLC27A1, SORBS1, PPARG, PFKFB1, PDE3B, SIK2, GHR, ACVR1C, PCK1
	glycerolipid biosynthetic process	GO:0045017	4.58194e-05	LPL, SLC27A1, GPAT4, DGAT1, PNPLA3, CHPT1, PCK1
	response to peptide hormone	GO:0043434	0.000163381	SLC27A1, SORBS1, PPARG, PFKFB1, PDE3B, SIK2, POR, GHR, ACVR1C, PCK1
	positive regulation of lipid metabolic process	GO:0045834	0.000176612	SCD1, PCX, DGAT1, SORBS1, PPARG, MLXIPL, POR
	adiponectin-activated signaling pathway	GO:0033211	0.000402875	SLC27A1, ACSL1, ADIPOR2
	positive regulation of lipid biosynthetic process	GO:0046889	0.000788854	PCX, DGAT1, SORBS1, MLXIPL, POR
	neutral lipid catabolic process	GO:0046461	0.00080975	LPL, PLIN1, PNPLA3, LIPE
	fat cell differentiation	GO:0045444	0.000851653	TMEM120A, SCD1, ADRB3, PPARG, VEGFA, TMEM120B, FGF10
	regulation of lipid biosynthetic process	GO:0046890	0.00154096	SLC27A1, PCX, DGAT1, SORBS1, MLXIPL, POR
	long-chain fatty acid metabolic process	GO:0001676	0.00163008	SCD1, SLC27A1, ACSL1, CYP2E1, LIPE
	cellular response to peptide hormone stimulus	GO:0071375	0.00194561	SORBS1, PPARG, PDE3B, SIK2, POR, GHR, PCK1
	glycerolipid catabolic process	GO:0046503	0.00216191	LPL, PLIN1, PNPLA3, LIPE
	hormone-mediated signaling pathway	GO:0009755	0.00276769	SLC27A1, ACSL1, PPARG, ADIPOR2, TSHR, GHR
	phosphatidylcholine biosynthetic process	GO:0006656	0.00311478	SLC27A1, GPAT4, CHPT1
	positive regulation of phosphate metabolic process	GO:0045937	0.00327738	SLC27A1, PPP2R5A, PFKFB1, MMD, MLXIPL, FGF10, CCNL2, ADRB3, PCX, ACSL1, VEGFA, HIPK2, TSHR, GHR
	positive regulation of phosphorus metabolic process	GO:0010562	0.00327738	SLC27A1, PPP2R5A, PFKFB1, MMD, MLXIPL, FGF10, CCNL2, ADRB3, PCX, ACSL1, VEGFA, HIPK2, TSHR, GHR
	organophosphate biosynthetic process	GO:0090407	0.00338841	ADRB3, SLC27A1, PCX, GPAT4, ADCY5, AK2, NPR3, CHPT1, TSHR
	purine nucleotide metabolic process	GO:0006163	0.00338841	ADRB3, ADCY5, VEGFA, MLXIPL, PDE3B, AK2, ATP1A2, NPR3, TSHR
	lipid modification	GO:0030258	0.00355431	SCD1, DGAT1, DGKB, PPARG, ADIPOR2, POR
	lipid homeostasis	GO:0055088	0.00436068	LPL, DGAT1, MLXIPL, ACACA, PNPLA3
	regulation of phosphate metabolic process	GO:0019220	0.00448727	SLC27A1, CTDSPL, PPP2R5A, PFKFB1, MMD, MLXIPL, FGF10, NPR3, CCNL2, PRKAR2B, ADRB3, PCX, ACSL1, VEGFA, HIPK2, TSHR, PMEPA1, GHR
	hexose metabolic process	GO:0019318	0.00603358	MAN2A2, PCX, SORBS1, PFKFB1, CHST1, PCK1
	monosaccharide metabolic process	GO:0005996	0.00712099	MAN2A2, PCX, SORBS1, PFKFB1, CHST1, PCK1
	nucleobase-containing small molecule metabolic process	GO:0055086	0.00750823	ADRB3, ADCY5, VEGFA, MLXIPL, PDE3B, AK2, ATP1A2, NPR3, DPYD, TSHR
	angiogenesis	GO:0001525	0.0087842	TSPAN12, PTPRM, VEGFA, HIPK2, CCDC80, ADIPOR2, FGF10, PDE3B
	regulation of kinase activity	GO:0043549	0.00880286	PRKAR2B, SLC27A1, ACSL1, PPP2R5A, VEGFA, PFKFB1, MMD, FGF10, GHR, CCNL2
	organic acid biosynthetic process	GO:0016053	0.0108486	SCD1, LPL, SLC1A3, MLXIPL, ACACA, DPYD
	ribonucleotide metabolic process	GO:0009259	0.0108997	ADRB3, ADCY5, MLXIPL, PDE3B, AK2, ATP1A2, NPR3, TSHR
	regulation of multicellular organism growth	GO:0040014	0.0114661	ADRB3, GPAT4, TSHR, GHR
	ribose phosphate metabolic process	GO:0019693	0.0122824	ADRB3, ADCY5, MLXIPL, PDE3B, AK2, ATP1A2, NPR3, TSHR
	nucleotide metabolic process	GO:0009117	0.0129633	ADRB3, ADCY5, VEGFA, MLXIPL, PDE3B, AK2, ATP1A2, NPR3, TSHR
	body fluid secretion	GO:0007589	0.0136652	GPAT4, VEGFA, FGF10, NPR3
	nucleoside phosphate metabolic process	GO:0006753	0.0142088	ADRB3, ADCY5, VEGFA, MLXIPL, PDE3B, AK2, ATP1A2, NPR3, TSHR
	positive regulation of transferase activity	GO:0051347	0.0151157	SLC27A1, ACSL1, VEGFA, PFKFB1, MMD, FGF10, GHR, CCNL2
	positive regulation of cellular biosynthetic process	GO:0031328	0.0155748	PRR16, EZH1, PPARG, MLXIPL, FGF10, CD1D1, POR, NRIP1, CCNL2, PCK1, ADRB3, PCX, DGAT1, SORBS1, VEGFA, HIPK2, TSHR
	fatty acid oxidation	GO:0019395	0.0156689	DGAT1, PPARG, ADIPOR2, POR
	lipid oxidation	GO:0034440	0.0165142	DGAT1, PPARG, ADIPOR2, POR
	positive regulation of fatty acid metabolic process	GO:0045923	0.0169346	DGAT1, PPARG, MLXIPL
	protein modification process	GO:0036211	0.0179732	SLC27A1, CTDSPL, PPP2R5A, EZH1, MMD, FGF10, CLK1, ACVR1C, ST6GALNAC5, JADE1, ART3, PRKAR2B, ADRB3, ACSL1, USP35, SIK2, GHR, PTPRM, MLXIPL, PDZRN3, POR, FRY, CCNL2, PCK1, MAN2A2, VEGFA, HIPK2, PMEPA1
	cellular protein modification process	GO:0006464	0.0179732	SLC27A1, CTDSPL, PPP2R5A, EZH1, MMD, FGF10, CLK1, ACVR1C, ST6GALNAC5, JADE1, ART3, PRKAR2B, ADRB3, ACSL1, USP35, SIK2, GHR, PTPRM, MLXIPL, PDZRN3, POR, FRY, CCNL2, PCK1, MAN2A2, VEGFA, HIPK2, PMEPA1
	insulin secretion	GO:0030073	0.0184355	DGAT1, ADCY5, NNAT, PDE3B, ACVR1C
	sensory organ morphogenesis	GO:0090596	0.019787	TSPAN12, PTPRM, VEGFA, HIPK2, FGF10, TSHR
	positive regulation of cell-substrate adhesion	GO:0010811	0.0201482	SMOC1, VEGFA, UTRN, CCDC80
	regulation of nucleotide metabolic process	GO:0006140	0.023542	ADRB3, VEGFA, MLXIPL, NPR3, TSHR
	regulation of cellular protein metabolic process	GO:0032268	0.0280326	SLC27A1, PRR16, DLGAP1, CTDSPL, PPP2R5A, PPARG, MMD, MLXIPL, FGF10, POR, CCNL2, ACVR1C, FRY, PRKAR2B, ADRB3, ACSL1, VEGFA, HIPK2, PMEPA1, GHR
	regulation of protein metabolic process	GO:0051246	0.0310201	SLC27A1, PRR16, DLGAP1, CTDSPL, PPP2R5A, PPARG, MMD, MLXIPL, FGF10, CD1D1, POR, FRY, CCNL2, ACVR1C, PRKAR2B, ADRB3, ACSL1, VEGFA, HIPK2, PMEPA1, GHR
	regulation of adenylate cyclase activity	GO:0045761	0.0315591	ADRB3, NPR3, TSHR
	regulation of angiogenesis	GO:0045765	0.03472	TSPAN12, PTPRM, VEGFA, HIPK2, PDE3B
	positive regulation of protein metabolic process	GO:0051247	0.035093	SLC27A1, PRR16, PPP2R5A, PPARG, MMD, FGF10, CD1D1, CCNL2, ACVR1C, ADRB3, ACSL1, HIPK2, VEGFA, GHR
	fatty acid biosynthetic process	GO:0006633	0.0373858	SCD1, LPL, MLXIPL, ACACA
	phospholipid biosynthetic process	GO:0008654	0.0380577	SLC27A1, PCX, GPAT4, CHPT1
	regulation of protein modification process	GO:0031399	0.0420436	SLC27A1, CTDSPL, PPP2R5A, MMD, MLXIPL, FGF10, CCNL2, FRY, ADRB3, PRKAR2B, ACSL1, HIPK2, VEGFA, PMEPA1, GHR
	ribose phosphate biosynthetic process	GO:0046390	0.04258	ADRB3, ADCY5, AK2, NPR3, TSHR
	positive regulation of cellular protein metabolic process	GO:0032270	0.0457138	SLC27A1, PRR16, PPP2R5A, PPARG, MMD, FGF10, CCNL2, ACVR1C, ADRB3, ACSL1, HIPK2, VEGFA, GHR
	cellular response to retinoic acid	GO:0071300	0.0457594	PPARG, SNRNP70, PCK1
	regulation of vasculature development	GO:1901342	0.046858	TSPAN12, PTPRM, VEGFA, HIPK2, PDE3B
MF	triglyceride lipase activity	GO:0004806	0.00352552	LPL, PNPLA3, LIPE
	monocarboxylic acid binding	GO:0033293	0.00384941	PCX, DGAT1, PPARG, ACACA
	adenyl ribonucleotide binding	GO:0032559	0.00568281	D5ERTD579E, ADCY5, PFKFB1, ACACA, PDE3B, AK2, LARS2, ATP1A2, CLK1, ACSS3, ACVR1C, PRKAR2B, PCX, ACSL1, DGKB, HIPK2, SIK2
	adenyl nucleotide binding	GO:0030554	0.00597288	D5ERTD579E, ADCY5, PFKFB1, ACACA, PDE3B, AK2, LARS2, ATP1A2, CLK1, ACSS3, ACVR1C, PRKAR2B, PCX, ACSL1, DGKB, HIPK2, SIK2
	ribonucleotide binding	GO:0032553	0.00911041	D5ERTD579E, ADCY5, PFKFB1, ACACA, PDE3B, AK2, LARS2, ATP1A2, CLK1, ACSS3, POR, ACVR1C, PCK1, PRKAR2B, PCX, ACSL1, DGKB, HIPK2, SIK2
	purine ribonucleotide binding	GO:0032555	0.0181433	D5ERTD579E, ADCY5, PFKFB1, ACACA, PDE3B, AK2, LARS2, ATP1A2, CLK1, ACSS3, ACVR1C, PCK1, PRKAR2B, PCX, ACSL1, DGKB, HIPK2, SIK2
	purine nucleotide binding	GO:0017076	0.0190285	D5ERTD579E, ADCY5, PFKFB1, ACACA, PDE3B, AK2, LARS2, ATP1A2, CLK1, ACSS3, ACVR1C, PCK1, PRKAR2B, PCX, ACSL1, DGKB, HIPK2, SIK2
	O-acyltransferase activity	GO:0008374	0.0196015	GPAT4, DGAT1, PNPLA3
	ATP binding	GO:0005524	0.0235483	D5ERTD579E, ADCY5, PFKFB1, ACACA, AK2, ATP1A2, CLK1, LARS2, ACSS3, ACVR1C, PCX, DGKB, ACSL1, HIPK2, SIK2
	protein kinase binding	GO:0019901	0.0377627	PRKAR2B, SORBS1, UTRN, MLXIPL, PDE3B, LIPE, GHR, CCNL2

[truncated: 5 more sheets: Cluster 9, Cluster 10, Cluster 11, Cluster 12, Cluster 13]
