# Supplementary material for: Transcriptomic Changes of Murine Visceral Fat Exposed to Intermittent Hypoxia at Single Cell Resolution
Source: Int J Mol Sci. 2020 Dec 29;22(1):261. doi: 10.3390/ijms22010261 (PMC7795619; doi:10.3390/ijms22010261)
Supplement: Supplementary file 1 [file ijms-22-00261-s001.zip › Table S2-KEGG-all clusters and cluster0-13.xlsx]

## Sheet: All clusters 
Table S2A: KEGG identified in differentially expressed genes in eWAT of snRNA-seq in all clusters.
Description	IDs	p-value	Genes
Rap1 signaling pathway	KEGG:04015	2.20906e-20	EFNA5,FGF1,RAPGEF5,MRAS,GRIN2A,PRKCZ,FGF9,PDGFD,PARD6B,IGF1R,PRKD1,AFDN,ADCY9,SIPA1L1,CSF1R,EGFR,TEK,LPAR1,PDGFRA,PLCE1,MAGI2,PRKCA,CSF1,DOCK4,AKT3,VEGFD,PRKCB,VAV3,FYB,PIK3CD,LCP2,GNAQ,PDGFC,ADCY7,MAPK14,APBB1IP,RASGRP3,RAP1B,TIAM1,RAP1A,FGFR1,MAP2K1,VEGFA,GNAI1,AKT2,GRIN2B,PLCB1,TLN2,INSR,VEGFC,PDGFRB,ANGPT1,PARD6G,PIK3CB,ADCY5,FGF10,MET,FLT1,PDGFB,ARAP3,KDR,ID1,ADORA2A,PLCB4,FLT4,MAGI1,ENAH,RA…
Focal adhesion	KEGG:04510	5.03681e-20	PAK3,COL4A5,COL6A5,COL6A6,PDGFD,LAMC3,IGF1R,ITGA3,COL6A2,COL1A2,PARVA,DIAPH1,ACTN1,MYLK,TNXB,FYN,FN1,ITGA11,RASGRF1,EGFR,LAMA2,LAMC1,PDGFRA,ITGA9,PRKCA,FLNB,AKT3,VEGFD,PRKCB,VAV3,ITGA4,PIK3CD,GRB2,CCND3,PDGFC,BIRC3,RAP1B,PARVB,PXN,RAP1A,MAP2K1,VEGFA,AKT2,TLN2,COL4A1,COL6A3,VEGFC,ITGA5,COL4A2,PDGFRB,BCL2,PIK3CB,MET,PTEN,LAMA4,CAV1,FLT1,PDGFB,KDR,FLT4,ITGA1,ITGA6,XIAP,RAPGEF1,LAMA5,PTK2,CAV2,ITGB1,…
Platelet activation	KEGG:04611	9.64068e-16	COL3A1,PRKG1,ARHGEF12,PRKCZ,PLA2G4A,GUCY1A1,COL1A2,PTGS1,ITPR3,ADCY9,MYLK,FYN,AKT3,SYK,TBXAS1,LYN,PLCG2,PIK3R5,BTK,PIK3CD,LCP2,GNAQ,FERMT3,PIK3R6,FCER1G,ADCY7,MAPK14,APBB1IP,ORAI1,SNAP23,RAP1B,RAP1A,GNAI1,AKT2,PLCB1,TLN2,GUCY1A2,STIM1,PIK3CB,ADCY5,PLCB4,NOS3,GNAI2,ITGB1,ACTB,MAPK3,ITPR1,ITPR2,GNAS,ROCK1,RHOA,PIK3R1,PRKCI,ACTG1,GUCY1B1,GNA13,PPP1R12A,VASP,TLN1,ADCY3,ADCY8
Phospholipase D signaling pathway	KEGG:04072	5.5775e-14	MRAS,DGKB,PTK2B,GAB1,PDGFD,PLA2G4A,PLPP1,PLD1,RRAS2,ADCY9,FYN,EGFR,DNM1,LPAR1,PDGFRA,PLPP3,CYTH3,PRKCA,GAB2,AGPAT4,AKT3,SYK,PLCG2,CYTH4,PIK3R5,PIK3CD,PIK3R6,GRB2,FCER1G,CYTH1,DGKZ,PDGFC,ADCY7,GNA12,DGKD,MAP2K1,DNM2,AKT2,PLCB1,INSR,PDGFRB,PIK3CB,AGPAT2,ADCY5,PDGFB,DGKH,PLCB4,RAPGEF4,KITL,RAPGEF3,LPAR6,DGKE,DNM3,PLCG1,MAPK3,KRAS,GNAS,RHOA,PIK3R1,AGTR1A,PIP5K1B,PDGFA,GNA13,ADCY3,NRAS,DGKG,ADCY8
Regulation of actin cytoskeleton	KEGG:04810	1.86488e-12	FGF1,PAK3,EZR,MRAS,ARHGEF12,FGF9,PDGFD,DIAPH3,SPATA13,RRAS2,ITGA3,WASF1,DIAPH1,ACTN1,MYLK,FN1,ITGA11,EGFR,LPAR1,PDGFRA,ITGA9,VAV3,PIP4K2A,IQGAP2,ITGA4,PIK3CD,NCKAP1L,IQGAP1,PDGFC,SSH2,GNA12,WASF2,ARHGEF6,PXN,TIAM1,FGFR1,MAP2K1,CHRM3,ITGA5,PDGFRB,GSN,PIK3CB,FGF10,PIKFYVE,PDGFB,CXCL12,ITGA1,ENAH,TMSB4X,ITGA6,MYH9,ARPC3,PTK2,ITGB1,DIAPH2,MSN,APC,ACTB,ACTN4,MAPK3,KRAS,ROCK1,PAK2,RHOA,CRK,DOCK1,PIK3R1…
Pathways in cancer	KEGG:05200	2.07625e-12	FGF1,COL4A5,ARHGEF12,NCOA4,WNT2B,BMP4,FGF9,TGFA,WNT9A,BCR,PLD1,RUNX1T1,SMO,LAMC3,IGF1R,GLI3,CDK6,ITGA3,AR,ADCY9,IFNAR2,CSF1R,FN1,EGFR,LAMA2,LAMC1,LPAR1,PDGFRA,TGFB2,PRKCA,TCF7L1,TGFBR2,AKT3,VEGFD,RUNX1,PRKCB,SPI1,PLCG2,PIK3CD,GNG2,GNAQ,MITF,NOTCH2,PLEKHG5,GRB2,CCND3,ADCY7,RASGRP3,TGFB1,IL6RA,BIRC3,CBL,DAPK1,IL15,STK4,CASP8,LRP6,GNA12,JAK1,NCOA3,TPM3,APAF1,FGFR1,RB1,MAP2K1,VEGFA,GNAI1,AKT2,PLCB1,R…
PI3K-Akt signaling pathway	KEGG:04151	3.16075e-12	EFNA5,FGF1,COL4A5,COL6A5,FGF9,PRLR,COL6A6,PDGFD,TGFA,PPP2R2B,LAMC3,IGF1R,CDK6,ITGA3,COL6A2,COL1A2,IFNAR2,CSF1R,CREB5,TNXB,FN1,ITGA11,EGFR,LAMA2,LAMC1,TEK,LPAR1,PDGFRA,MAGI2,ITGA9,PRKCA,CSF1,PHLPP1,AKT3,VEGFD,SYK,PIK3AP1,PIK3R5,ITGA4,PIK3CD,GNG2,PIK3R6,GRB2,CCND3,PDGFC,IL6RA,JAK1,SGK3,FGFR1,PKN1,MAP2K1,VEGFA,PCK1,PPP2R1B,YWHAB,GYS1,AKT2,GHR,PPP2R5A,RXRA,INSR,IRS1,COL4A1,COL6A3,VEGFC,OSMR,ITGA5,COL…
Axon guidance	KEGG:04360	1.27154e-11	PLXNA4,EFNA5,SEMA5A,PAK3,SEMA3C,SEMA3A,RYK,BOC,ARHGEF12,BMPR1B,NEO1,PRKCZ,ABLIM3,NTN1,PARD6B,DPYSL2,SMO,SEMA3F,RGMA,SEMA3E,ROBO1,FYN,SRGAP1,NTN4,PRKCA,SLIT2,PLCG2,PIK3CD,NFATC2,PPP3CA,SEMA4A,PLXNC1,SSH2,SRGAP2,NRP1,RASA1,GNAI1,LRRC4C,SLIT3,WNT5B,BMPR2,PARD6G,ABLIM2,PIK3CB,PLXNA2,MET,SEMA6A,RGS3,CXCL12,ABLIM1,SEMA7A,SEMA3G,EFNB2,ENAH,EPHB4,EFNB1,PTK2,GNAI2,EFNA1,ITGB1,PLCG1,MAPK3,KRAS,ROCK1,PAK2,R…
MAPK signaling pathway	KEGG:04010	2.53891e-11	EFNA5,FGF1,MRAS,CACNB4,FGF9,PDGFD,PLA2G4A,TGFA,RRAS2,CACNB2,IGF1R,DUSP5,CACNA1A,IL1RAP,CACNA2D1,MAPKAPK3,CSF1R,RASGRF1,EGFR,TEK,PDGFRA,TGFB2,PRKCA,CSF1,TGFBR2,FLNB,AKT3,VEGFD,PRKCB,PPP3CA,CACNA1D,MEF2C,GRB2,ARRB2,PDGFC,MAPK14,RASGRP3,TGFB1,TAOK3,STK4,RAP1B,GNA12,ARRB1,RAP1A,FGFR1,MAP2K1,NFATC1,RASA1,VEGFA,AKT2,PPM1B,INSR,VEGFC,PDGFRB,IL1R1,MAP4K4,ANGPT1,STK3,FGF10,RASA2,MET,RASGRF2,CACNA1E,MAP3K5…
Ras signaling pathway	KEGG:04014	1.48039e-10	EFNA5,FGF1,PAK3,RAPGEF5,MRAS,GRIN2A,GAB1,FGF9,PDGFD,PLA2G4A,TGFA,PLD1,RRAS2,IGF1R,KSR1,AFDN,CSF1R,PLA1A,RASGRF1,EGFR,TEK,PDGFRA,PLCE1,PRKCA,CSF1,GAB2,AKT3,VEGFD,PRKCB,PLCG2,PIK3CD,GNG2,GRB2,PDGFC,RASGRP3,STK4,RAP1B,TIAM1,RAP1A,FGFR1,MAP2K1,RASA1,VEGFA,RASA3,AKT2,GRIN2B,INSR,VEGFC,PDGFRB,ANGPT1,RGL1,PLAAT3,PIK3CB,FGF10,RASA2,MET,RASGRF2,FLT1,PDGFB,KDR,ETS1,GNG11,FLT4,BCL2L1,KITL,ETS2,RASAL2,EFNA1,…
cGMP-PKG signaling pathway	KEGG:04022	4.99825e-10	PRKG1,ATP1B1,GUCY1A1,ITPR3,MRVI1,NPR1,ADCY9,MYLK,CREB5,ADRA1B,PDE3A,AKT3,PIK3R5,ATP2B1,SLC8A1,NFATC2,PPP3CA,GNAQ,CACNA1D,PIK3R6,MEF2C,ADCY7,MEF2A,GNA12,MAP2K1,NFATC1,ATP1B3,ADRB3,ATP1A2,GNAI1,AKT2,PDE3B,PLCB1,PRKCE,INSR,IRS1,GUCY1A2,IRS2,ADRA1A,ADCY5,EDNRA,ATP2B4,PLCB4,NOS3,EDNRB,GNAI2,NPR2,MAPK3,ITPR1,ITPR2,ROCK1,RHOA,SLC25A5,GUCY1B1,AGTR1A,MYL9,CACNA1C,NFATC4,PDE5A,GNA13,PPP1R12A,VASP,ADCY3,ATP…
EGFR tyrosine kinase inhibitor resistance	KEGG:01521	8.42984e-10	GAS6,GAB1,PDGFD,TGFA,IGF1R,AXL,EGFR,PDGFRA,PRKCA,AKT3,PRKCB,PLCG2,PIK3CD,NRG2,GRB2,PDGFC,IL6RA,JAK1,MAP2K1,VEGFA,AKT2,PDGFRB,BCL2,EIF4EBP1,PIK3CB,MET,PTEN,PDGFB,KDR,BCL2L1,JAK2,PLCG1,MAPK3,KRAS,PIK3R1,NRG1,PDGFA,NRAS,NF1
Fc gamma R-mediated phagocytosis	KEGG:04666	5.10238e-09	PLA2G4A,PLPP1,PLD1,WASF1,PLPP3,PRKCA,ASAP1,GAB2,ASAP3,ASAP2,AKT3,DOCK2,SYK,PTPRC,LYN,PRKCB,VAV3,INPP5D,FCGR2B,PLCG2,NCF1,PIK3CD,PRKCD,WASF2,MAP2K1,DNM2,AKT2,PRKCE,AMPH,GSN,PIK3CB,MYO10,ARPC3,PLCG1,MAPK3,CRK,PIK3R1,CFL1,PIP5K1B,MARCKS,VASP
Proteoglycans in cancer	KEGG:05205	1.51008e-08	EZR,MRAS,DCN,ARHGEF12,WNT2B,GAB1,GPC3,WNT9A,RRAS2,SMO,IGF1R,COL1A2,ITPR3,FN1,EGFR,PLCE1,TGFB2,SDC2,PRKCA,FLNB,AKT3,PRKCB,VAV3,PLCG2,PIK3CD,GRB2,IQGAP1,MAPK14,TGFB1,CD44,CBL,PXN,TIAM1,FGFR1,MAP2K1,VEGFA,AKT2,ANK2,ITGA5,TWIST2,WNT5B,HSPG2,PIK3CB,MET,FZD4,CAV1,KDR,TIMP3,CDKN1A,PTK2,CAV2,ITGB1,MSN,ACTB,PLCG1,MAPK3,KRAS,ITPR1,ITPR2,ROCK1,RHOA,PIK3R1,ACTG1,FLNA,PPP1R12A,PPP1R12C,ITGB5,NRAS,SDC4,ANK3,ES…
Tight junction	KEGG:04530	2.45014e-08	CGNL1,EZR,F11R,MPP5,PRKCZ,SLC9A3R1,CLDN15,CGN,PATJ,PPP2R2B,PARD6B,DLG3,MPDZ,TJP2,AFDN,DLG1,ACTN1,RUNX1,RAB8B,CACNA1D,ACTR3,ARHGAP17,TIAM1,RAP1A,ACTR2,CD1D1,PPP2R1B,PRKCE,PRKAG2,PARD6G,WHAMM,MAP3K5,NEDD4,DLG2,CLDN5,JAM2,MAGI1,TJP1,SYNPO,MYH9,ITGB1,MSN,ACTB,JUN,MYL6,ACTN4,ARHGEF2,RAPGEF2,ROCK1,RHOA,PRKCI,TUBA1B,ACTG1,MYH11,MYL9,VASP,RAP2C,NEDD4L,JAM3,MAP3K1
Oxytocin signaling pathway	KEGG:04921	2.71884e-08	CACNB4,PLA2G4A,CACNB2,GUCY1A1,ITPR3,CACNA2D1,NPR1,ADCY9,MYLK,EGFR,PRKCA,RCAN1,PRKCB,PIK3R5,NFATC2,PPP3CA,GNAQ,CACNA1D,PIK3R6,MEF2C,CD38,ADCY7,CAMKK2,MAP2K1,NFATC1,GNAI1,PLCB1,PRKAG2,GUCY1A2,ADCY5,PLCB4,NOS3,CDKN1A,GNAI2,ACTB,JUN,MYL6,NPR2,MAPK3,KRAS,ITPR1,ITPR2,GNAS,ROCK1,RHOA,EEF2,ACTG1,GUCY1B1,MYL9,CACNA1C,NFATC4,PPP1R12A,PPP1R12C,ADCY3,NRAS,CACNA2D3,ADCY8
Regulation of lipolysis in adipocytes	KEGG:04923	3.22984e-08	PRKG1,PTGS1,NPR1,ADCY9,AKT3,PIK3CD,ADCY7,ADRB3,LIPE,PLIN1,TSHR,GNAI1,AKT2,ABHD5,PNPLA2,PDE3B,INSR,IRS1,IRS2,PLAAT3,PIK3CB,ADCY5,MGLL,AQP7,FABP4,GNAI2,GNAS,PIK3R1,ADCY3,ADCY8
Adherens junction	KEGG:04520	4.29871e-08	PTPRF,LMO7,IGF1R,AFDN,WASF1,ACTN1,FYN,EGFR,TCF7L1,TGFBR2,FER,PTPRJ,IQGAP1,WASF2,FGFR1,PTPN1,SORBS1,INSR,PTPRM,TCF7L2,SMAD3,MET,PTPRB,TJP1,YES1,NECTIN2,ACTB,ACTN4,MAPK3,CTNNA1,RHOA,VCL,ACTG1,CTNNA3,BAIAP2
MicroRNAs in cancer	KEGG:05206	4.41516e-08	EFNA5,ZFPM2,EZR,SLC7A1,GLS,ABCB1B,CDK6,SPRY2,TPM1,TNXB,ZEB1,EGFR,PDGFRA,TGFB2,PRKCA,ZEB2,PRKCB,PLCG2,PIK3CD,NOTCH2,GRB2,FOXP1,CD44,DNMT3A,MAP2K1,VEGFA,PRKCE,IRS1,ITGA5,PDGFRB,RECK,BCL2,BMPR2,IRS2,PIK3CB,MET,PTEN,PDGFB,ABCB1A,NOTCH4,FSCN1,NOTCH1,TIMP3,CDKN1A,DDIT4,EFNA1,APC,PLCG1,MAPK3,KRAS,ROCK1,CCND2,RHOA,CRK,PIK3R1,VIM,NOTCH3,MARCKS,PDGFA,NRAS
Parathyroid hormone synthesis, secretion and action	KEGG:04928	4.89593e-08	SLC9A3R1,PLD1,PDE4D,ITPR3,ADCY9,CREB5,EGFR,AKAP13,PRKCA,PRKCB,GNAQ,MEF2C,ARRB2,MAFB,ADCY7,PDE4B,MEF2A,LRP6,GNA12,ARRB1,FGFR1,MAP2K1,GNAI1,PLCB1,RXRA,MMP14,BCL2,ADCY5,PLCB4,CDKN1A,LRP5,PDE4A,GNAI2,MAPK3,ITPR1,ITPR2,GNAS,RHOA,PTH1R,GNA13,EGR1,ADCY3,RUNX2,ADCY8,CREB3L2
Choline metabolism in cancer	KEGG:05231	1.55306e-07	DGKB,PDGFD,PLA2G4A,PLPP1,SLC44A2,PLD1,WASF1,SLC44A1,EGFR,PDGFRA,PLPP3,PRKCA,AKT3,PRKCB,PIK3CD,GRB2,DGKZ,PDGFC,WASF2,DGKD,MAP2K1,SLC22A3,AKT2,CHPT1,PDGFRB,EIF4EBP1,PIK3CB,GPCPD1,PDGFB,DGKH,DGKE,JUN,PLCG1,MAPK3,KRAS,SLC22A4,PIK3R1,PIP5K1B,PDGFA,NRAS,DGKG
Ribosome	KEGG:03010	2.06693e-07	RPS29,RPL35A,RPS5,RPS3,RPS24,RPL41,RPL7,RPL26,RPS27A,RPS20,RPLP1,RPLP0,RPS8,RPL27,RPL11,RPS16,RPS9,RPL8,RPL19,RPS14,RPL39,RPS27RT,RPS23,RPS11,RPL21,RPL28,RPS4X,RPL18A,RPL32,RPS28,RPS19,RPL14,FAU,RPS25,RPL27A,RPL29,RPS3A1,RPS15,RPL18,RPS26,RPL36,RPL22,RPL6,RPL4,RPSA,RPL10A,RPL23,RPS7,RPL24,RPL5,MRPL20
Leukocyte transendothelial migration	KEGG:04670	2.40504e-07	EZR,PTK2B,F11R,CLDN15,ESAM,AFDN,ACTN1,PRKCA,PRKCB,VAV3,PLCG2,NCF1,ITGA4,PIK3CD,RHOH,NCF2,MAPK14,RAP1B,PXN,RAP1A,GNAI1,PIK3CB,CDH5,CLDN5,PECAM1,CXCL12,JAM2,RAPGEF4,RAPGEF3,PTK2,GNAI2,ITGB1,MSN,ACTB,ACTN4,PLCG1,CTNNA1,ROCK1,RHOA,PIK3R1,VCL,ACTG1,MYL9,CTNNA3,VASP,JAM3
AGE-RAGE signaling pathway in diabetic complications	KEGG:04933	2.74033e-07	COL3A1,COL4A5,THBD,PRKCZ,COL1A2,DIAPH1,FN1,PLCE1,TGFB2,PRKCA,TGFBR2,AKT3,VEGFD,PRKCB,PLCG2,PIK3CD,PRKCD,MAPK14,TGFB1,NFATC1,VEGFA,AKT2,PLCB1,PRKCE,COL4A1,VEGFC,COL4A2,BCL2,SMAD3,PIK3CB,PLCB4,NOS3,JAK2,JUN,PLCG1,MAPK3,KRAS,PIK3R1,FOXO1,AGTR1A,EGR1,NRAS
Bacterial invasion of epithelial cells	KEGG:05100	1.42242e-06	CD2AP,GAB1,ARHGAP10,WASF1,FN1,DNM1,ELMO1,PIK3CD,CLTC,CBL,WASF2,PXN,DNM2,ITGA5,PIK3CB,MET,CAV1,ARHGEF26,DNM3,ARPC3,PTK2,CAV2,ITGB1,ACTB,CTNNA1,RHOA,CRK,DOCK1,PIK3R1,VCL,ACTG1,CLTA,CTNNA3
Relaxin signaling pathway	KEGG:04926	1.92495e-06	COL3A1,COL4A5,PRKCZ,COL1A2,ADCY9,CREB5,EGFR,PRKCA,TGFBR2,AKT3,VEGFD,PIK3CD,GNG2,GRB2,ARRB2,ADCY7,MAPK14,TGFB1,ARRB1,MAP2K1,VEGFA,GNAI1,AKT2,PLCB1,COL4A1,VEGFC,COL4A2,PIK3CB,ADCY5,PLCB4,GNG11,NOS3,EDNRB,GNAI2,NFKBIA,JUN,MAPK3,KRAS,GNB1,GNAS,PIK3R1,GNG5,ACTA2,GNB4,ADCY3,NRAS,ADCY8,CREB3L2
Vascular smooth muscle contraction	KEGG:04270	2.88579e-06	PRKG1,CALD1,ARHGEF12,PLA2G4A,GUCY1A1,ITPR3,MRVI1,NPR1,ADCY9,MYLK,ADRA1B,PRKCA,PRKCB,GNAQ,CACNA1D,PRKCD,PRKCH,ADCY7,GNA12,MAP2K1,PLCB1,PRKCE,GUCY1A2,ADRA1A,ADCY5,EDNRA,ADORA2A,PLCB4,RAMP2,MYH9,CALCRL,MYL6,NPR2,MAPK3,ITPR1,ITPR2,GNAS,ROCK1,RHOA,GUCY1B1,MYH11,AGTR1A,MYL9,PPP1R14A,CACNA1C,ACTA2,GNA13,PPP1R12A,PPP1R12C,ADCY3,ADCY8
Gap junction	KEGG:04540	4.04835e-06	PRKG1,PDGFD,GUCY1A1,ITPR3,ADCY9,EGFR,LPAR1,PDGFRA,PRKCA,PRKCB,GNAQ,GRB2,PDGFC,ADCY7,MAP2K1,GNAI1,PLCB1,GUCY1A2,PDGFRB,ADCY5,PDGFB,PLCB4,TJP1,GJA1,GNAI2,MAPK3,KRAS,ITPR1,ITPR2,GNAS,TUBA1B,GUCY1B1,PDGFA,ADCY3,NRAS,ADCY8
Hippo signaling pathway	KEGG:04390	1.07672e-05	FGF1,MPP5,BMPR1B,WWC1,WNT2B,PRKCZ,BMP4,PATJ,CRB2,PPP2R2B,WNT9A,PARD6B,FRMD6,DLG3,NKD1,DLG1,BMP6,TGFB2,DLG4,TCF7L1,TGFBR2,CCND3,TGFB1,BIRC3,PPP2R1B,YWHAB,TCF7L2,WNT5B,GLI2,STK3,SMAD3,BMPR2,PARD6G,YWHAG,FZD4,DLG2,TEAD1,ID1,SMAD7,TEAD4,APC,ACTB,WWTR1,CTNNA1,SMAD1,CCND2,PRKCI,ACTG1,CTNNA3,CSNK1E,WTIP,DLG5,YAP1
Cholinergic synapse	KEGG:04725	1.08674e-05	CACNA1A,ITPR3,ADCY9,CREB5,FYN,PRKCA,AKT3,PRKCB,PIK3R5,PIK3CD,GNG2,GNAQ,CACNA1D,PIK3R6,ADCY7,MAP2K1,GNAI1,AKT2,PLCB1,CHRM3,BCL2,PIK3CB,ADCY5,PLCB4,GNG11,GNAI2,JAK2,MAPK3,KRAS,ITPR1,ITPR2,GNB1,PIK3R1,GNG5,KCNQ5,CACNA1C,KCNQ4,GNB4,ADCY3,NRAS,ADCY8,CREB3L2
Phosphatidylinositol signaling system	KEGG:04070	1.33407e-05	DGKB,INPP5F,ITPR3,ITPK1,SYNJ2,PLCE1,PRKCA,PRKCB,PIP4K2A,INPP5D,PLCG2,PIK3CD,INPP4A,DGKZ,ITPKB,INPP4B,DGKD,MTM1,SYNJ1,PLCB1,PPIP5K1,PIK3CB,PIKFYVE,PTEN,DGKH,PLCB4,DGKE,PLCG1,ITPR1,ITPR2,PIK3R1,PIP5K1B,CDS2,INPP5A,DGKG,PIK3C2G,PIK3C2A
Glutamatergic synapse	KEGG:04724	1.96343e-05	GRIA3,DLGAP1,GRIN2A,PLA2G4A,GLS,PLD1,SLC38A1,CACNA1A,ITPR3,SLC38A2,ADCY9,PRKCA,DLG4,PRKCB,GNG2,PPP3CA,GNAQ,CACNA1D,ADCY7,GRK2,SLC1A3,GNAI1,GRIN2B,PLCB1,GLUL,ADCY5,SHANK3,SLC1A1,PLCB4,GNG11,GNAI2,MAPK3,ITPR1,ITPR2,GNB1,GNAS,GNG5,CACNA1C,GNB4,ADCY3,GRK3,ADCY8
Long-term depression	KEGG:04730	3.17219e-05	GRIA3,PRKG1,PLA2G4A,IGF1R,GUCY1A1,CACNA1A,ITPR3,PRKCA,LYN,PRKCB,GNAQ,GNA12,MAP2K1,PPP2R1B,GNAI1,PLCB1,GUCY1A2,PLCB4,GNAI2,MAPK3,KRAS,ITPR1,ITPR2,GNAS,GUCY1B1,GNA13,NRAS
Human papillomavirus infection	KEGG:05165	3.34121e-05	OASL2,COL4A5,COL6A5,MPP5,WNT2B,PRKCZ,SLC9A3R1,COL6A6,PATJ,PPP2R2B,WNT9A,PARD6B,LAMC3,CDK6,ITGA3,DLG3,COL6A2,COL1A2,DLG1,EIF2AK2,IFNAR2,CREB5,TNXB,FN1,ITGA11,EGFR,LAMA2,LAMC1,ITGA9,TCF7L1,MAML3,AKT3,RBPJ,ITGA4,PIK3CD,NOTCH2,GRB2,CCND3,CASP8,JAK1,ATP6V0B,PXN,RB1,MAP2K1,VEGFA,PPP2R1B,AKT2,PPP2R5A,TCF7L2,COL4A1,COL6A3,MAML2,ITGA5,COL4A2,PDGFRB,WNT5B,PPP2R3A,PARD6G,MFNG,EIF4EBP1,PIK3CB,PTEN,FZD4,LAMA4…
Thermogenesis	KEGG:04714	3.36184e-05	PRKG1,NPR1,ADCY9,ZFP516,CREB5,GRB2,ADCY7,MAPK14,FGFR1,ADRB3,LIPE,PLIN1,ACSL1,PNPLA2,PRKAG2,PPARG,COX19,ADCY5,MGLL,KLB,DPF3,MAP3K5,MT-ND4L,MT-ND5,MT-ATP8,MT-ND3,MT-ND2,MT-ND1,MT-ND4,MT-CO1,MT-CO2,MT-CYTB,MT-ATP6,MT-CO3,COX8A,COX7C,ACTB,COX6A1,KRAS,GNAS,RPS6KA3,ARID1A,UQCR11,NDUFA2,ATP5H,ATP5D,NDUFB10,NDUFB9,ATP5E,COX6B1,COX7A2,UQCRB,UQCRH,NDUFA4,ATP5B,ATP5G2,MT-ND6,ATP5J2,ATP5L,ATP5F1,ATP5G3,ACTG1…
Prostate cancer	KEGG:05215	3.52288e-05	PDGFD,TGFA,IGF1R,AR,CREB5,ZEB1,EGFR,PDGFRA,TCF7L1,AKT3,PIK3CD,GRB2,PDGFC,FGFR1,RB1,MAP2K1,AKT2,TCF7L2,PDGFRB,BCL2,PIK3CB,PTEN,PDGFB,ERG,CDKN1A,NFKBIA,MAPK3,KRAS,PIK3R1,FOXO1,HSP90AB1,HSP90B1,PDGFA,NRAS,CHUK,SRD5A2,CREB3L2
Thyroid hormone signaling pathway	KEGG:04919	3.58409e-05	ATP1B1,BMP4,PFKP,RCAN2,PLCE1,TBC1D4,PRKCA,RCAN1,AKT3,PRKCB,PLCG2,PIK3CD,NOTCH2,NCOA3,MAP2K1,NCOA2,ATP1B3,ATP1A2,MED12L,AKT2,SLC16A10,PLCB1,RXRA,THRB,SLC16A2,NCOA1,PIK3CB,KAT2B,NCOR1,PLCB4,NOTCH4,NOTCH1,ACTB,PLCG1,MAPK3,KRAS,PIK3R1,FOXO1,ACTG1,NOTCH3,NRAS,ATP1A1,ESR1
Morphine addiction	KEGG:05032	4.04993e-05	GABRA3,GABRB1,PDE10A,PDE4D,CACNA1A,ADCY9,PDE3A,PRKCA,PDE8A,PRKCB,GNG2,ARRB2,ADCY7,PDE4B,GRK5,GRK2,ARRB1,PDE7B,GNAI1,PDE3B,PDE11A,ADCY5,PDE1A,PDE7A,GNG11,PDE4A,GNAI2,GNB1,GNAS,GNG5,PDE8B,GNB4,ADCY3,GRK3,ADCY8
Sphingolipid signaling pathway	KEGG:04071	4.70183e-05	PRKCZ,PPP2R2B,PLD1,CERS4,FYN,PRKCA,GAB2,AKT3,PRKCB,PIK3CD,GNAQ,FCER1G,MAPK14,SGMS1,GNA12,CERS6,SGPL1,ASAH1,MAP2K1,PPP2R1B,GNAI1,AKT2,PLCB1,PPP2R5A,PRKCE,PPP2R3A,BCL2,PIK3CB,PTEN,MAP3K5,S1PR1,PLCB4,NOS3,ACER2,GNAI2,MAPK3,KRAS,SPTLC2,ROCK1,RHOA,PIK3R1,GNA13,NRAS
cAMP signaling pathway	KEGG:04024	4.85843e-05	GRIA3,ATP1B1,GRIN2A,PDE10A,PLD1,RRAS2,PDE4D,GLI3,AFDN,NPR1,ADCY9,CREB5,PLCE1,PDE3A,AKT3,VAV3,PIK3CD,ATP2B1,CACNA1D,ADCY7,PDE4B,ORAI1,RAP1B,TIAM1,RAP1A,MAP2K1,NFATC1,ATP1B3,ATP1A2,PPARA,LIPE,TSHR,ACOX1,GNAI1,AKT2,PDE3B,GRIN2B,ABCC4,PIK3CB,ADCY5,EDNRA,ATP2B4,ARAP3,ADORA2A,RAPGEF4,RAPGEF3,PDE4A,GNAI2,NFKBIA,JUN,MAPK3,GNAS,ROCK1,RHOA,PIK3R1,FFAR2,GIPR,MYL9,CACNA1C,PTGER2,PPP1R12A,ADCY3,ATP1A1,ADCY8,C…
Arrhythmogenic right ventricular cardiomyopathy (ARVC)	KEGG:05412	4.87535e-05	CACNB4,CACNB2,ITGA3,CACNA2D1,ITGA11,LAMA2,ITGA9,TCF7L1,ITGA4,SLC8A1,CACNA1D,SGCD,TCF7L2,ITGA5,PKP2,ITGA1,ITGA6,GJA1,JUP,ITGB1,ACTB,CTNNA1,ITGA7,ACTG1,CDH2,CACNA1C,CTNNA3,DMD,DAG1,ITGB5,CACNA2D3
Human cytomegalovirus infection	KEGG:05163	9.06381e-05	PTK2B,ARHGEF12,CDK6,ITPR3,TAPBP,ADCY9,PDIA3,B2M,CREB5,EGFR,PDGFRA,AKAP13,PRKCA,AKT3,PRKCB,IL10RA,PIK3CD,GNG2,NFATC2,PPP3CA,GNAQ,GRB2,ADCY7,MAPK14,IL6RA,CASP8,GNA12,JAK1,PXN,RB1,MAP2K1,NFATC1,VEGFA,GNAI1,AKT2,PLCB1,IL1R1,EIF4EBP1,PIK3CB,ADCY5,CXCL12,PLCB4,GNG11,PTGER4,CDKN1A,H2-Q4,PTK2,GNAI2,NFKBIA,MAPK3,KRAS,ITPR1,ITPR2,GNB1,H2-D1,GNAS,ROCK1,RHOA,CRK,PIK3R1,GNG5,PTGER2,NFATC4,GNB4,GNA13,ADCY3,NRA…
Growth hormone synthesis, secretion and action	KEGG:04935	0.000100883	ITPR3,ADCY9,CREB5,PRKCA,AKT3,PRKCB,PLCG2,PIK3CD,GNAQ,CACNA1D,GRB2,ADCY7,MAPK14,MAP2K1,GNAI1,AKT2,GHR,PLCB1,IRS1,IRS2,PIK3CB,ADCY5,PLCB4,PTK2,GNAI2,JAK2,PLCG1,MAPK3,KRAS,ITPR1,ITPR2,GNAS,CRK,PIK3R1,CACNA1C,ADCY3,NRAS,ADCY8,MAP2K6,MAP3K1,CREB3L2
Apelin signaling pathway	KEGG:04371	0.00013003	MRAS,RRAS2,ITPR3,ADCY9,MYLK,AKT3,PIK3R5,GNG2,SLC8A1,GNAQ,PIK3R6,MEF2C,ADCY7,MEF2A,MAP2K1,LIPE,PLIN1,GNAI1,AKT2,PDE3B,PLCB1,PRKCE,PRKAG2,SMAD3,ADCY5,PLCB4,GNG11,NOS3,KLF2,GNAI2,MAPK3,KRAS,ITPR1,ITPR2,GNB1,GNG5,GABARAP,NOTCH3,AGTR1A,ACTA2,GNB4,GNA13,EGR1,ADCY3,NRAS,ADCY8
Osteoclast differentiation	KEGG:04380	0.000170946	TNFRSF11B,IFNAR2,CSF1R,FYN,TGFB2,CSF1,GAB2,TGFBR2,AKT3,SYK,SPI1,BLNK,FCGR2B,PLCG2,NCF1,BTK,PIK3CD,LCP2,NFATC2,PPP3CA,NCF2,MITF,GRB2,TEC,MAPK14,TGFB1,SIRPA,JAK1,MAP2K1,NFATC1,AKT2,PPARG,IL1R1,PIK3CB,NFKBIA,JUN,MAPK3,PIK3R1,FOSL2,TAB1,CHUK,MAP2K6
Renal cell carcinoma	KEGG:05211	0.000187653	PAK3,GAB1,TGFA,TGFB2,AKT3,PIK3CD,GRB2,TGFB1,RAP1B,RAP1A,MAP2K1,VEGFA,AKT2,PIK3CB,MET,ARNT,PDGFB,ETS1,EPAS1,CDKN1A,RAPGEF1,JUN,MAPK3,KRAS,PAK2,CRK,PIK3R1,NRAS
Salivary secretion	KEGG:04970	0.000192918	PRKG1,ATP1B1,GUCY1A1,ITPR3,ADCY9,ADRA1B,PRKCA,PRKCB,ATP2B1,GNAQ,CD38,ADCY7,ATP1B3,ADRB3,ATP1A2,PLCB1,CHRM3,GUCY1A2,ADRA1A,ADCY5,ATP2B4,PLCB4,ITPR1,ITPR2,GNAS,CST3,GUCY1B1,SLC12A2,ADCY3,ATP1A1,ADCY8
Dilated cardiomyopathy (DCM)	KEGG:05414	0.000323904	CACNB4,CACNB2,ITGA3,TPM1,CACNA2D1,ADCY9,ITGA11,LAMA2,TGFB2,ITGA9,ITGA4,SLC8A1,CACNA1D,ADCY7,TGFB1,TPM3,SGCD,ITGA5,ADCY5,ITGA1,ITGA6,ITGB1,ACTB,TPM4,GNAS,ITGA7,ACTG1,CACNA1C,DMD,DAG1,ITGB5,ADCY3,CACNA2D3,ADCY8
Small cell lung cancer	KEGG:05222	0.000412672	COL4A5,LAMC3,CDK6,ITGA3,FN1,LAMA2,LAMC1,AKT3,PIK3CD,BIRC3,APAF1,RB1,AKT2,RXRA,COL4A1,COL4A2,BCL2,PIK3CB,PTEN,LAMA4,FHIT,ITGA6,BCL2L1,CDKN1A,XIAP,LAMA5,PTK2,ITGB1,NFKBIA,PIK3R1,RARB,CHUK,POLK
Adrenergic signaling in cardiomyocytes	KEGG:04261	0.000488259	CACNB4,ATP1B1,PPP2R2B,CACNB2,TPM1,CACNA2D1,ADCY9,CREB5,ADRA1B,PRKCA,AKT3,PIK3R5,ATP2B1,SLC8A1,GNAQ,CACNA1D,PIK3R6,ADCY7,MAPK14,TPM3,ATP1B3,ATP1A2,PPP2R1B,GNAI1,AKT2,PLCB1,PPP2R5A,SCN7A,PPP2R3A,BCL2,ADRA1A,ADCY5,ATP2B4,PLCB4,RAPGEF4,RAPGEF3,GNAI2,TPM4,MAPK3,GNAS,AGTR1A,CACNA1C,ADCY3,ATP1A1,CACNA2D3,ADCY8,CREB3L2
PPAR signaling pathway	KEGG:03320	0.000550049	ME3,HMGCS2,PLTP,PLIN2,PLIN4,PPARA,SLC27A1,PLIN1,ACSL1,PCK1,ACOX1,SORBS1,NR1H3,RXRA,PPARG,CYP27A1,ADIPOQ,ME1,EHHADH,ACADM,LPL,AQP7,CD36,FABP4,DBI,UBC,ANGPTL4,SCD1,SCP2,ACADL,FADS2,ACSBG1,GK
Melanoma	KEGG:05218	0.000732811	FGF1,FGF9,PDGFD,IGF1R,CDK6,EGFR,PDGFRA,AKT3,PIK3CD,MITF,PDGFC,FGFR1,RB1,MAP2K1,AKT2,PDGFRB,PIK3CB,FGF10,MET,PTEN,PDGFB,CDKN1A,MAPK3,KRAS,PIK3R1,PDGFA,NRAS,POLK
ECM-receptor interaction	KEGG:04512	0.000931371	FRAS1,COL4A5,COL6A5,COL6A6,SV2A,LAMC3,ITGA3,COL6A2,COL1A2,TNXB,FN1,ITGA11,LAMA2,LAMC1,ITGA9,ITGA4,CD44,COL4A1,COL6A3,ITGA5,COL4A2,HSPG2,LAMA4,ITGA1,CD36,ITGA6,LAMA5,ITGB1,ITGA7,DAG1,ITGB5,SDC4
Salmonella infection	KEGG:05132	0.000934382	ABI1,PAK3,NOD1,DYNC1I2,DYNC1I1,PODXL,IL18,AHNAK,CYTH3,TCF7L1,FLNB,AKT3,PTPRC,CYTH4,NCKAP1L,RHOH,CYTH1,MAPK14,SNX9,BIRC3,FGD4,CASP8,EXOC4,RAB7B,PKN1,MAP2K1,DNM2,AKT2,TCF7L2,RHOJ,SNX18,BCL2,TAB3,ARHGEF26,RPS3,MYH9,ARPC3,RHOB,NFKBIA,ACTB,JUN,MYL6,MAPK3,FHOD1,RHOA,KPNA1,S100A10,HSP90AB1,ACTG1,ANXA2,PFN1,HSP90B1,MYH11,MYL9,FLNA,NCKAP1,MYO6,TAB1,CHUK,DYNLL1,MAP2K6
B cell receptor signaling pathway	KEGG:04662	0.00107982	DAPP1,AKT3,SYK,LYN,PRKCB,VAV3,PIK3AP1,INPP5D,BLNK,FCGR2B,PLCG2,BTK,PIK3CD,NFATC2,PPP3CA,GRB2,RASGRP3,MAP2K1,NFATC1,AKT2,PIK3CB,NFKBIA,JUN,MAPK3,KRAS,PIK3R1,CD81,NRAS,CHUK
Endocytosis	KEGG:04144	0.00114193	DNAJC6,AGAP1,ARAP2,PRKCZ,WIPF3,PARD6B,PLD1,IGF1R,DAB2,EPN2,EGFR,DNM1,PDGFRA,PSD3,SMURF2,WIPF1,CYTH3,SMURF1,ASAP1,TGFBR2,CBLB,ASAP3,ASAP2,WWP1,CYTH4,RAB31,AP2A2,SH3KBP1,RAB11FIP5,ARRB2,CYTH1,SMAP2,SNX2,SNX5,CLTC,ARAP1,GRK5,CBL,GRK2,CAPZB,EPS15,ARRB1,WASHC4,SNX6,EHD4,DNM2,ITCH,SH3GLB2,AMPH,SMAD3,PARD6G,NEDD4,SH3GLB1,CAV1,ARAP3,H2-Q4,HSPA8,DNM3,ARPC3,CAV2,GIT2,H2-D1,EHD2,RHOA,PRKCI,CLTA,CAPZA2,PIP5K…
Chemokine signaling pathway	KEGG:04062	0.00134505	PTK2B,PRKCZ,ADCY9,AKT3,DOCK2,LYN,PRKCB,VAV3,ELMO1,NCF1,PIK3R5,PIK3CD,GNG2,PREX1,PIK3R6,GRB2,PRKCD,ARRB2,CCL6,ADCY7,GRK5,GRK2,RAP1B,ARRB1,PXN,TIAM1,RAP1A,MAP2K1,GNAI1,AKT2,PLCB1,PIK3CB,ADCY5,CXCL12,PLCB4,GNG11,PTK2,GNAI2,NFKBIA,JAK2,MAPK3,KRAS,GNB1,ROCK1,RHOA,CRK,PIK3R1,GNG5,CCL9,GNB4,ADCY3,NRAS,GRK3,CHUK,ADCY8,FGR
Fluid shear stress and atherosclerosis	KEGG:05418	0.00150804	BMPR1B,THBD,PRKCZ,BMP4,SDC2,AKT3,NCF1,PIK3CD,NCF2,MEF2C,MAPK14,MEF2A,VEGFA,AKT2,IL1R1,ACVR2A,BCL2,BMPR2,MGST3,PIK3CB,MGST1,MAP3K5,CAV1,CDH5,PDGFB,PECAM1,KDR,NOS3,KLF2,DUSP1,PTK2,CAV2,GSTT2,ACTB,JUN,ARHGEF2,RHOA,PIK3R1,HSP90AB1,ACTG1,HSP90B1,PDGFA,SDC4,CHUK,MAP2K6
ErbB signaling pathway	KEGG:04012	0.00152091	PAK3,GAB1,TGFA,EGFR,PRKCA,CBLB,AKT3,PRKCB,PLCG2,PIK3CD,NRG2,GRB2,CBL,MAP2K1,NRG4,AKT2,EIF4EBP1,PIK3CB,CDKN1A,PTK2,JUN,PLCG1,MAPK3,KRAS,PAK2,CRK,PIK3R1,BTC,NRG1,NRAS
GnRH signaling pathway	KEGG:04912	0.00160825	PTK2B,PLA2G4A,PLD1,ITPR3,ADCY9,EGFR,PRKCA,PRKCB,GNAQ,CACNA1D,GRB2,PRKCD,ADCY7,MAPK14,MAP2K1,PLCB1,MMP14,ADCY5,PLCB4,JUN,MAPK3,KRAS,ITPR1,ITPR2,GNAS,CACNA1C,EGR1,ADCY3,NRAS,ADCY8,MAP2K6,MAP3K1
Insulin signaling pathway	KEGG:04910	0.00165348	PTPRF,PRKCZ,CBLB,TRIP10,AKT3,PIK3CD,GRB2,CBL,PTPN1,MAP2K1,LIPE,ACACB,PCK1,HK2,GYS1,PRKAR2B,SORBS1,AKT2,PDE3B,ACACA,SH2B2,INSR,PRKAG2,IRS1,PHKA2,IRS2,EIF4EBP1,PIK3CB,PHKG1,RHOQ,SREBF1,RAPGEF1,MAPK3,KRAS,CRK,PIK3R1,FOXO1,PRKCI,FASN,MKNK2,PRKAR1B,INPP5A,NRAS
AMPK signaling pathway	KEGG:04152	0.00185824	PPP2R2B,IGF1R,PFKP,CREB5,AKT3,PIK3CD,TBC1D1,CAMKK2,LIPE,PFKFB1,ACACB,PCK1,PFKFB3,PPP2R1B,GYS1,AKT2,ADIPOR2,PPP2R5A,ACACA,INSR,PRKAG2,IRS1,PPARG,PPP2R3A,IRS2,EIF4EBP1,ADRA1A,PIK3CB,ADIPOQ,LEP,SREBF1,CD36,ADIPOR1,SCD1,PIK3R1,FOXO1,FASN,EEF2,STRADA,CREB3L2
VEGF signaling pathway	KEGG:04370	0.00225674	PLA2G4A,MAPKAPK3,PRKCA,AKT3,PRKCB,PLCG2,PIK3CD,NFATC2,PPP3CA,MAPK14,PXN,MAP2K1,VEGFA,AKT2,PIK3CB,KDR,NOS3,PTK2,PLCG1,MAPK3,KRAS,PIK3R1,NRAS
Renin secretion	KEGG:04924	0.00247913	GUCY1A1,ITPR3,NPR1,PDE3A,PPP3CA,GNAQ,CACNA1D,ORAI1,CTSB,ADRB3,GNAI1,PDE3B,PLCB1,GUCY1A2,ADCY5,EDNRA,PDE1A,AQP1,PLCB4,PTGER4,GNAI2,ITPR1,ITPR2,GNAS,GUCY1B1,AGTR1A,CACNA1C,PTGER2
Endocrine resistance	KEGG:01522	0.00270931	IGF1R,ADCY9,EGFR,AKT3,PIK3CD,NOTCH2,GRB2,ADCY7,MAPK14,NCOA3,RB1,MAP2K1,AKT2,BCL2,PIK3CB,ADCY5,NCOR1,NOTCH4,NOTCH1,CDKN1A,JAG2,PTK2,JUN,MAPK3,KRAS,GNAS,PIK3R1,NOTCH3,ADCY3,NRAS,ADCY8,ESR1
Non-alcoholic fatty liver disease (NAFLD)	KEGG:04932	0.00273155	AKT3,PIK3CD,TGFB1,MLXIP,IL6RA,CASP8,ITCH,PPARA,MLXIPL,CYP2E1,AKT2,ADIPOR2,NR1H3,RXRA,INSR,PRKAG2,IRS1,EIF2AK3,IRS2,PIK3CB,ADIPOQ,LEP,SREBF1,MAP3K5,MT-CO1,MT-CO2,MT-CYTB,MT-CO3,COX8A,ADIPOR1,COX7C,COX6A1,JUN,PIK3R1,UQCR11,NDUFA2,NDUFB10,NDUFB9,COX6B1,COX7A2,UQCRB,UQCRH,NDUFA4,CEBPA,NDUFB3
Insulin resistance	KEGG:04931	0.00335445	PTPRF,PRKCZ,CREB5,GFPT2,TBC1D4,AKT3,PRKCB,PIK3CD,PRKCD,MLXIP,PTPN1,PPARA,MLXIPL,SLC27A1,PPARGC1B,ACACB,PCK1,GYS1,AKT2,NR1H3,PRKCE,INSR,PRKAG2,IRS1,IRS2,PIK3CB,SREBF1,PTEN,CD36,NOS3,NFKBIA,RPS6KA3,PIK3R1,FOXO1,CREB3L2
Fc epsilon RI signaling pathway	KEGG:04664	0.00379835	PLA2G4A,FYN,PRKCA,GAB2,AKT3,SYK,LYN,VAV3,INPP5D,PLCG2,BTK,PIK3CD,LCP2,GRB2,FCER1G,MAPK14,MAP2K1,AKT2,PIK3CB,PLCG1,MAPK3,KRAS,PIK3R1,NRAS,MAP2K6
Non-small cell lung cancer	KEGG:05223	0.00513676	TGFA,CDK6,EGFR,PRKCA,AKT3,PRKCB,PLCG2,PIK3CD,GRB2,STK4,RB1,MAP2K1,AKT2,RXRA,PIK3CB,MET,FHIT,CDKN1A,PLCG1,MAPK3,KRAS,PIK3R1,RARB,NRAS,POLK
Calcium signaling pathway	KEGG:04020	0.0054368	PTK2B,GRIN2A,CACNA1A,ITPR3,ADCY9,MYLK,EGFR,ADRA1B,PDGFRA,MCU,PLCE1,PRKCA,PRKCB,HRH1,PLCG2,ATP2B1,PTAFR,SLC8A1,PPP3CA,GNAQ,CACNA1D,CD38,P2RX7,ITPKB,ADCY7,P2RX4,ORAI1,TPCN1,ADRB3,ASPH,PLCB1,CHRM3,PDGFRB,STIM1,PHKA2,ADRA1A,PHKG1,EDNRA,PDE1A,CACNA1E,ATP2B4,ADORA2A,PLCB4,NOS3,EDNRB,PLCG1,ITPR1,ITPR2,STIM2,GNAS,SLC25A5,AGTR1A,CACNA1C,ADCY3,ADCY8
Aldosterone synthesis and secretion	KEGG:04925	0.00556959	ATP1B1,ITPR3,DAGLB,PRKD1,NPR1,ADCY9,CREB5,PRKCA,PRKCB,ATP2B1,GNAQ,CACNA1D,ADCY7,ORAI1,ATP1B3,ATP1A2,LIPE,PLCB1,PRKCE,ADCY5,ATP2B4,PLCB4,SCARB1,PRKD2,ITPR1,ITPR2,GNAS,AGTR1A,CACNA1C,ADCY3,ATP1A1,ADCY8,CREB3L2
Metabolic pathways	KEGG:01100	0.00681817	GCNT2,PTGIS,ALDH1A1,DGKB,LARGE1,ME3,CRYL1,SMPD3,CYP2S1,PDE10A,PLA2G4A,PLPP1,ALDH1A2,GCNT1,GLS,PLD1,DDO,ST3GAL6,PDE4D,ADK,SELENOI,HMGCS2,PLOD2,GUCY1A1,INPP5F,PTGS1,HEXB,MGAT3,P4HA1,ITPK1,ST3GAL5,CERS4,NPR1,ADCY9,CSGALNACT2,ARSB,SYNJ2,PFKP,ST3GAL1,ABAT,GFPT2,GALNT16,EXT1,GALNT17,PLPP3,PLCE1,MAN1A,PDE3A,UGDH,AGPAT4,A4GALT,ST3GAL2,AMPD3,MAN2A1,UAP1,PDE8A,ENTPD1,TBXAS1,PIP4K2A,INPP5D,ST6GAL1,PLCG2,PIK…
Chronic myeloid leukemia	KEGG:05220	0.00731252	BCR,CDK6,TGFB2,GAB2,TGFBR2,AKT3,RUNX1,PIK3CD,GRB2,TGFB1,CBL,RB1,MAP2K1,AKT2,SMAD3,PIK3CB,MECOM,BCL2L1,CDKN1A,NFKBIA,MAPK3,KRAS,CRK,PIK3R1,NRAS,CHUK,POLK
Longevity regulating pathway	KEGG:04211	0.00942237	IGF1R,ADCY9,CREB5,AKT3,PIK3CD,ADCY7,CAMKK2,AKT2,ADIPOR2,SESN2,CAT,INSR,PRKAG2,IRS1,PPARG,IRS2,EIF4EBP1,PIK3CB,ADIPOQ,ADCY5,ADIPOR1,KRAS,PIK3R1,FOXO1,ADCY3,NRAS,SOD2,EHMT2,ADCY8,CREB3L2
Glycerolipid metabolism	KEGG:00561	0.0112226	DGKB,PLPP1,PLPP3,AGPAT4,DGKZ,DGKD,DGAT1,GPAT3,LPIN1,DGAT2,GPAM,GPAT4,PNPLA2,PNPLA3,AGPAT2,MGLL,LPL,DGKH,DGKE,DGKG,MBOAT1,LCLAT1,GK
Circadian entrainment	KEGG:04713	0.0113176	GRIA3,PRKG1,GRIN2A,NOS1AP,GUCY1A1,ITPR3,ADCY9,PRKCA,PRKCB,GNG2,GNAQ,CACNA1D,ADCY7,GNAI1,GRIN2B,PLCB1,GUCY1A2,ADCY5,PLCB4,GNG11,GNAI2,MAPK3,ITPR1,GNB1,GNAS,PER2,GNG5,GUCY1B1,CACNA1C,GNB4,ADCY3,ADCY8
Thyroid hormone synthesis	KEGG:04918	0.0122518	LRP2,ATP1B1,ITPR3,ADCY9,HSPA5,CREB5,PRKCA,PRKCB,GNAQ,ADCY7,ATP1B3,ATP1A2,TSHR,PLCB1,ADCY5,PLCB4,ITPR1,ITPR2,GNAS,GPX1,GPX3,HSP90B1,ADCY3,ATP1A1,ADCY8,CREB3L2
Aldosterone-regulated sodium reabsorption	KEGG:04960	0.0138138	ATP1B1,PRKCA,PRKCB,PIK3CD,ATP1B3,ATP1A2,INSR,IRS1,PIK3CB,SLC9A3R2,SGK1,MAPK3,KRAS,PIK3R1,NEDD4L,ATP1A1
Hippo signaling pathway - multiple species	KEGG:04392	0.0139154	WWC1,FRMD6,RASSF4,RASSF2,DCHS2,STK3,TEAD1,FAT4,TEAD4,WWTR1,CSNK1E,WTIP,YAP1
Gastric acid secretion	KEGG:04971	0.0158697	EZR,ATP1B1,ITPR3,ADCY9,MYLK,PRKCA,PRKCB,GNAQ,ADCY7,ATP1B3,ATP1A2,GNAI1,PLCB1,CHRM3,ADCY5,KCNJ15,PLCB4,GNAI2,ACTB,ITPR1,ITPR2,GNAS,ACTG1,ADCY3,ATP1A1,ADCY8
Estrogen signaling pathway	KEGG:04915	0.0165587	TGFA,KRT19,ITPR3,ADCY9,CREB5,EGFR,AKT3,PIK3CD,GNAQ,GRB2,PRKCD,ADCY7,NCOA3,MAP2K1,NCOA2,GNAI1,AKT2,PLCB1,NCOA1,BCL2,PIK3CB,ADCY5,PLCB4,NOS3,HSPA8,GNAI2,JUN,MAPK3,KRAS,ITPR1,ITPR2,GNAS,PIK3R1,HSP90AB1,HSP90B1,ADCY3,NRAS,ADCY8,ESR1,CREB3L2
Endocrine and other factor-regulated calcium reabsorption	KEGG:04961	0.0191975	ATP1B1,ADCY9,DNM1,PRKCA,PRKCB,ATP2B1,SLC8A1,GNAQ,AP2A2,CLTC,ATP1B3,DNM2,ATP1A2,PLCB1,ATP2B4,PLCB4,DNM3,GNAS,CLTA,PTH1R,ATP1A1,ESR1
Retrograde endocannabinoid signaling	KEGG:04723	0.0204344	GRIA3,GABRA3,GABRB1,CACNA1A,ITPR3,DAGLB,ADCY9,PRKCA,PRKCB,GNG2,GNAQ,CACNA1D,ADCY7,MAPK14,GNAI1,PLCB1,ADCY5,MGLL,PLCB4,MT-ND4L,GNG11,MT-ND5,MT-ND3,MT-ND2,MT-ND1,MT-ND4,GNAI2,MAPK3,ITPR1,ITPR2,GNB1,NDUFA2,NDUFB10,NDUFB9,GNG5,NDUFA4,MT-ND6,NDUFB3,CACNA1C,GNB4,ADCY3,ADCY8
FoxO signaling pathway	KEGG:04068	0.0226469	IGF1R,EGFR,TGFB2,TGFBR2,AKT3,PIK3CD,GRB2,MAPK14,TGFB1,STK4,SGK3,MAP2K1,PCK1,BCL6,BNIP3,AKT2,CAT,INSR,PRKAG2,IRS1,SMAD3,IRS2,PIK3CB,PTEN,S1PR1,KLF2,CDKN1A,SGK1,MAPK3,KRAS,CCND2,PIK3R1,FOXO1,GABARAP,CSNK1E,NRAS,CHUK,SOD2
Breast cancer	KEGG:05224	0.0241908	FGF1,WNT2B,FGF9,WNT9A,IGF1R,CDK6,EGFR,TCF7L1,AKT3,PIK3CD,NOTCH2,GRB2,LRP6,NCOA3,FGFR1,RB1,MAP2K1,AKT2,TCF7L2,NCOA1,WNT5B,PIK3CB,FGF10,PTEN,FZD4,FLT4,NOTCH4,NOTCH1,CDKN1A,JAG2,LRP5,APC,JUN,MAPK3,KRAS,PIK3R1,NOTCH3,HEYL,NRAS,CSNK1A1,POLK,ESR1
Hypertrophic cardiomyopathy (HCM)	KEGG:05410	0.0242831	CACNB4,CACNB2,ITGA3,TPM1,CACNA2D1,ITGA11,LAMA2,TGFB2,ITGA9,ITGA4,SLC8A1,CACNA1D,TGFB1,TPM3,PRKAG2,SGCD,ITGA5,ITGA1,ITGA6,ITGB1,ACTB,TPM4,ITGA7,ACTG1,CACNA1C,DMD,DAG1,ITGB5,CACNA2D3
Hepatocellular carcinoma	KEGG:05225	0.0286021	WNT2B,GAB1,TGFA,WNT9A,IGF1R,CDK6,EGFR,TGFB2,PRKCA,TCF7L1,TGFBR2,AKT3,PRKCB,PLCG2,PIK3CD,GRB2,TGFB1,LRP6,RB1,MAP2K1,AKT2,TCF7L2,WNT5B,SMAD3,MGST3,PIK3CB,MGST1,MET,PTEN,FZD4,DPF3,BCL2L1,CDKN1A,LRP5,GSTT2,APC,ACTB,PLCG1,MAPK3,KRAS,PIK3R1,ARID1A,ACTG1,NRAS,CSNK1A1,POLK
Alzheimer disease	KEGG:05010	0.0418604	APP,WNT2B,GRIN2A,WNT9A,ITPR3,EIF2AK2,MCU,CSF1,AKT3,PIK3CD,PPP3CA,GNAQ,CACNA1D,CASP8,LRP6,ATF6,APAF1,RTN4,MAP2K1,AKT2,GRIN2B,PLCB1,INSR,IRS1,CHRM3,WNT5B,LRP1,EIF2AK3,IRS2,PIK3CB,LPL,FZD4,MAP3K5,RTN3,PLCB4,MT-ND4L,MT-ND5,MT-ATP8,MT-ND3,MT-ND2,MT-ND1,MT-ND4,MT-CO1,MT-CO2,MT-CYTB,MT-ATP6,MT-CO3,LRP5,COX8A,APOE,COX7C,APC,COX6A1,MAPK3,KRAS,ITPR1,ITPR2,PIK3R1,UQCR11,NDUFA2,ATP5H,ATP5D,NDUFB10,NDUFB9,ATP…
GnRH secretion	KEGG:04929	0.0431674	ITPR3,PRKCA,AKT3,PRKCB,PIK3CD,GNAQ,CACNA1D,ARRB2,ARRB1,MAP2K1,AKT2,PLCB1,PIK3CB,PLCB4,MAPK3,KRAS,ITPR1,ITPR2,PIK3R1,CACNA1C,NRAS
Cortisol synthesis and secretion	KEGG:04927	0.0434495	PBX1,ITPR3,NCEH1,ADCY9,CREB5,PDE8A,GNAQ,CACNA1D,ADCY7,ORAI1,PLCB1,MRAP,ADCY5,PLCB4,SCARB1,ITPR1,ITPR2,GNAS,PDE8B,AGTR1A,CACNA1C,ADCY3,ADCY8,CREB3L2
Human T-cell leukemia virus 1 infection	KEGG:05166	0.0443395	DLG1,ADCY9,B2M,CREB5,TGFB2,TGFBR2,AKT3,SPI1,PIK3CD,NFATC2,PPP3CA,H2-EB1,CCND3,ADCY7,TGFB1,IL15,NRP1,JAK1,RB1,MAP2K1,NFATC1,AKT2,TLN2,IL1R1,CRTC3,SMAD3,IL15RA,PIK3CB,ADCY5,PTEN,KAT2B,CDC27,ETS1,BCL2L1,CDKN1A,XIAP,ETS2,H2-Q4,NFKBIA,JUN,MAPK3,ELK4,KRAS,H2-D1,CCND2,PIK3R1,SLC25A5,TSPO,NFATC4,BUB3,TLN1,EGR1,ADCY3,NRAS,CHUK,H2-K1,CDC26,ADCY8,MMP7,MAP3K1,CREB3L2

## Sheet: CLuster-0
Table S2B: KEGG identified in differentially expressed genes in IH compared to RA in cluster -0.
Pathway	IDs	P-value	Genes
Axon guidance	mmu04360	0.000392665	SEMA5A, PLXNA4, PAK3, SEMA3C, EFNA5, SEMA3A, ARHGEF12
Protein digestion and absorption	mmu04974	0.000497397	COL6A5, COL3A1, ELN, COL4A6, DPP4, COL4A5
ECM-receptor interaction	mmu04512	0.0284275	COL6A5, COL3A1, COL4A6, COL4A5
Nicotine addiction	mmu05033	0.036303	GABRA3, GABRB1, GRIA3

## Sheet: Cluster 1
Table S2C: KEGG identified of differentially expressed genes in IH compared RA in cluster-1.
Pathway	IDs	P-value	Genes
Protein digestion and absorption	mmu04974	2.67766e-05	ATP1B1, SLC38A2, COL6A6, COL6A5, COL3A1, ELN, COL1A2, COL6A2, COL5A2, COL4A6, DPP4, COL4A5
Tight junction	mmu04530	3.3167e-05	F11R, PRKCZ, PARD6B, CGN, MPDZ, MPP5, ACTN1, AFDN, PATJ, PPP2R2B, TJP2, CLDN15
Hippo signaling pathway	mmu04390	6.69584e-05	BMP4, PRKCZ, PARD6B, MPP5, WWC1, PATJ, WNT2B, FRMD6, CRB2, DLG3, WNT9A, BMPR1B, PPP2R2B, FGF1, DLG1
ECM-receptor interaction	mmu04512	0.000141487	COL6A6, COL6A5, LAMC3, COL3A1, COL1A2, COL6A2, ITGA3, SV2A, COL5A2, COL4A6, COL4A5
Focal adhesion	mmu04510	0.000180908	DIAPH1, COL3A1, ACTN1, ITGA3, COL5A2, COL4A6, COL4A5, IGF1R, COL6A6, PAK3, LAMC3, COL6A5, COL6A2, COL1A2, PDGFD, MYLK, PARVA
Ras signaling pathway	mmu04014	0.00160698	PLD1, FGF9, MRAS, GRIN2A, IGF1R, PLA2G4A, PAK3, RRAS2, GAB1, RAPGEF5, AFDN, EFNA5, PDGFD, FGF1, KSR1, CSF1R
Regulation of actin cytoskeleton	mmu04810	0.00221175	ARHGEF4, DIAPH1, FGF9, WASF1, MRAS, DIAPH3, ACTN1, ITGA3, ARHGEF12, EZR, PAK3, RRAS2, PDGFD, FGF1, MYLK
Rap1 signaling pathway	mmu04015	0.00230918	PRKD1, IGF1R, PARD6B, PRKCZ, ADCY9, FGF9, MRAS, SIPA1L1, GRIN2A, RAPGEF5, EFNA5, AFDN, PDGFD, FGF1, CSF1R
GABAergic synapse	mmu04727	0.00263481	PLCL1, SLC38A2, ADCY9, GABRA3, GABRB1, GLS, ABAT, SLC38A1, CACNA1A
Axon guidance	mmu04360	0.00289525	SEMA5A, PLXNA4, PAK3, ABLIM3, SEMA3F, SEMA3C, EFNA5, DPYSL2, SEMA3A, ARHGEF12, NTN1
Platelet activation	mmu04611	0.003238	PRKCZ, PLA2G4A, ADCY9, COL3A1, PTGS1, COL1A2, ITPR3, PRKG1, ARHGEF12, COL5A2, MYLK
PI3K-Akt signaling pathway	mmu04151	0.00366971	FGF9, COL3A1, CDK6, ITGA3, COL5A2, COL4A6, COL4A5, IGF1R, IFNAR2, PRLR, COL6A6, COL6A5, LAMC3, COL6A2, COL1A2, EFNA5, PDGFD, PPP2R2B, FGF1, CSF1R
Glutamatergic synapse	mmu04724	0.00435876	PLA2G4A, PLD1, SLC38A2, ADCY9, GLS, GRIN2A, GRIA3, SLC38A1, ITPR3, CACNA1A
Pathways in cancer	mmu05200	0.00610868	BMP4, AR, BCR, FGF9, RUNX1T1, CDK6, ITGA3, ARHGEF12, GLI3, COL4A6, WNT2B, COL4A5, IGF1R, SMO, ADCY9, NCOA4, LAMC3, TGFA, WNT9A, FGF1, CSF1R
Proteoglycans in cancer	mmu05205	0.0102832	MRAS, DCN, ITPR3, ARHGEF12, WNT2B, SMO, IGF1R, EZR, GPC3, RRAS2, GAB1, COL1A2, WNT9A
Vascular smooth muscle contraction	mmu04270	0.0238359	PLA2G4A, ADCY9, CALD1, MRVI1, NPR1, ITPR3, PRKG1, ARHGEF12, MYLK
Long-term depression	mmu04730	0.0259087	IGF1R, PLA2G4A, GRIA3, ITPR3, PRKG1, CACNA1A
Bile secretion	mmu04976	0.0455992	ATP1B1, NCEH1, ADCY9, ABCB1B, SLC4A4, NR1H4
Adherens junction	mmu04520	0.0479505	IGF1R, PTPRF, WASF1, LMO7, ACTN1, AFDN

## Sheet: Clsuter 2
Table S2D: KEGG enrichment analysis of differentially expressed genesanalysis of differentially expressed genes in macrophages (cluster-2).
Pathways	IDs	P-value	Genes
Focal adhesion	mmu04510	1.33e-05	Akt3,Col1a2,Egfr,Figf,Flnb,Fn1,Fyn,Itga11,Itga9,Lama2,Lamc1,Pdgfra,Prkca,Rasgrf1
Phospholipase D signaling pathway	mmu04072	0.0001	Agpat4,Akt3,Cyth3,Dnm1,Egfr,Fyn,Gab2,Lpar1,Pdgfra,Ppap2b,Prkca
Endocytosis	mmu04144	0.00011	Agap1,Asap1,Asap2,Asap3,Cblb,Cyth3,Dnm1,Egfr,Pdgfra,Psd3,Smurf1,Smurf2,Tgfbr2,Wipf1
PI3K-Akt signaling pathway	mmu04151	0.00012	Akt3,Col1a2,Creb5,Csf1,Egfr,Figf,Fn1,Itga11,Itga9,Lama2,Lamc1,Lpar1,Pdgfra,Phlpp1,Prkca,Tek
Rap1 signaling pathway	mmu04015	0.00087	Akt3,Csf1,Dock4,Egfr,Figf,Lpar1,Magi2,Pdgfra,Plce1,Prkca,Tek
Ras signaling pathway	mmu04014	0.0015	Akt3,Csf1,Egfr,Figf,Gab2,Pdgfra,Pla1a,Plce1,Prkca,Rasgrf1,Tek
Fc gamma R-mediated phagocytosis	mmu04666	0.0015	Akt3,Asap1,Asap2,Asap3,Gab2,Ppap2b,Prkca
Axon guidance	mmu04360	0.0037	Fyn,Ntn1,Ntn4,Prkca,Robo1,Sema3c,Sema3e,Slit2,Srgap1
ECM-receptor interaction	mmu04512	0.0069	Col1a2,Fn1,Itga11,Itga9,Lama2,Lamc1
MAPK signaling pathway	mmu04010	0.0073	Akt3,Csf1,Egfr,Figf,Flnb,Pdgfra,Prkca,Rasgrf1,Tek,Tgfb2,Tgfbr2
TGF-beta signaling pathway	mmu04350	0.0073	Bmp6,Ltbp1,Smurf1,Smurf2,Tgfb2,Tgfbr2
Proteoglycans in cancer	mmu05205	0.0073	Akt3,Col1a2,Egfr,Flnb,Fn1,Plce1,Prkca,Sdc2,Tgfb2
Relaxin signaling pathway	mmu04926	0.0093	Akt3,Col1a2,Creb5,Egfr,Figf,Prkca,Tgfbr2
Prostate cancer	mmu05215	0.0106	Akt3,Creb5,Egfr,Pdgfra,Tcf7l1,Zeb1
Adherens junction	mmu04520	0.0147	Egfr,Fer,Fyn,Tcf7l1,Tgfbr2
Thyroid hormone signaling pathway	mmu04919	0.0204	Akt3,Plce1,Prkca,Rcan1,Rcan2,Tbc1d4
EGFR tyrosine kinase inhibitor resistance	mmu01521	0.0207	Akt3,Axl,Egfr,Pdgfra,Prkca
Amino sugar and nucleotide sugar metabolism	mmu00520	0.0232	Cmah,Gfpt2,Uap1,Ugdh
Osteoclast differentiation	mmu04380	0.0234	Akt3,Csf1,Fyn,Gab2,Tgfb2,Tgfbr2
Colorectal cancer	mmu05210	0.028	Akt3,Egfr,Tcf7l1,Tgfb2,Tgfbr2
Protein digestion and absorption	mmu04974	0.0294	Col14a1,Col1a2,Col5a1,Col5a2,Dpp4
Choline metabolism in cancer	mmu05231	0.0368	Akt3,Egfr,Pdgfra,Ppap2b,Prkca
Pathways in cancer	mmu05200	0.0386	Akt3,Egfr,Figf,Fn1,Gli3,Lama2,Lamc1,Lpar1,Pdgfra,Prkca,Tcf7l1,Tgfb2,Tgfbr2
Central carbon metabolism in cancer	mmu05230	0.0412	Akt3,Egfr,Ntrk3,Pdgfra
Fc epsilon RI signaling pathway	mmu04664	0.0441	Akt3,Fyn,Gab2,Prkca

## Sheet: Cluster 3
Table S2E: KEGG identified in differentially expressed genes in IH compared to RA in cluster -3.
Term	IDS	P-value	Genes
B cell receptor signaling pathway	mmu04662	1.21938e-11	VAV3, MAP2K1, LYN, GRB2, PIK3CD, BTK, DAPP1, RASGRP3, FCGR2B, PLCG2, PIK3AP1, PIK3R5, PPP3CA, INPP5D, NFATC2, SYK, NFATC1, BLNK
Osteoclast differentiation	mmu04380	1.2916e-11	NCF2, MAP2K1, NCF1, GRB2, PIK3CD, MITF, SPI1, SIRPA, TGFB1, BTK, FCGR2B, MAPK14, PLCG2, JAK1, PIK3R5, PPP3CA, NFATC2, CSF1R, SYK, TEC, LCP2, NFATC1, BLNK
Fc epsilon RI signaling pathway	mmu04664	7.55901e-08	VAV3, MAP2K1, LYN, GRB2, PIK3CD, PRKCB, BTK, MAPK14, PLCG2, FCER1G, PIK3R5, INPP5D, SYK, LCP2
Fc gamma R-mediated phagocytosis	mmu04666	1.44409e-07	PTPRC, VAV3, MAP2K1, LYN, NCF1, WASF2, PIK3CD, PRKCD, PRKCB, DOCK2, FCGR2B, PLCG2, PIK3R5, INPP5D, SYK
Endocytosis	mmu04144	1.98653e-07	SNX6, CYTH1, SNX5, CBL, CYTH4, SNX2, PSD3, CLTC, CAPZB, EPS15, RAB11FIP5, AP2A2, SMAP2, DAB2, RAB31, ARRB2, ARRB1, WWP1, SH3KBP1, GRK5, ITCH, WIPF1, GRK2, ARAP1, EHD4, DNM2
Platelet activation	mmu04611	2.87813e-07	ORAI1, TBXAS1, LYN, ADCY7, FERMT3, PIK3CD, APBB1IP, BTK, GNAQ, MAPK14, PLCG2, RAP1A, FCER1G, RAP1B, PIK3R5, SNAP23, SYK, LCP2
Chemokine signaling pathway	mmu04062	3.12489e-07	VAV3, MAP2K1, LYN, ADCY7, NCF1, GRB2, PREX1, PIK3CD, PRKCD, PXN, CCL6, ELMO1, DOCK2, ARRB2, ARRB1, TIAM1, RAP1A, RAP1B, GNG2, PIK3R5, GRK5, GRK2
Natural killer cell mediated cytotoxicity	mmu04650	1.26681e-05	CD48, VAV3, MAP2K1, GRB2, PLCG2, PIK3CD, FCER1G, PIK3R5, PPP3CA, NFATC2, NFATC1, SYK, LCP2, PRKCB
Phosphatidylinositol signaling system	mmu04070	2.76888e-05	SYNJ1, PIK3CD, ITPKB, PRKCB, MTM1, DGKD, PLCG2, DGKZ, INPP4B, PIK3R5, INPP5D, INPP4A, PIP4K2A
Pathways in cancer	mmu05200	4.15874e-05	FGFR1, ADCY7, GRB2, MITF, GNA12, SPI1, LPAR1, TGFB1, TPM3, RASGRP3, PLEKHG5, CASP8, GNG2, PIK3R5, RUNX1, CSF1R, FN1, MAP2K1, CBL, PIK3CD, RB1, BIRC3, STK4, PRKCB, DAPK1, GNAQ, PLCG2, JAK1
Regulation of actin cytoskeleton	mmu04810	6.04245e-05	FGFR1, VAV3, MAP2K1, ARHGEF6, WASF2, SSH2, PIK3CD, GNA12, IQGAP2, NCKAP1L, ITGA4, IQGAP1, PXN, ITGA9, TIAM1, PDGFC, PIK3R5, PIP4K2A, FN1
Leukocyte transendothelial migration	mmu04670	0.000190962	VAV3, NCF2, NCF1, PIK3CD, ITGA4, PXN, PRKCB, MAPK14, PLCG2, RAP1A, PIK3R5, RAP1B, RHOH
T cell receptor signaling pathway	mmu04660	0.000192543	PTPRC, VAV3, MAP2K1, GRB2, MAPK14, PIK3CD, PIK3R5, PPP3CA, NFATC2, NFATC1, LCP2, TEC
Rap1 signaling pathway	mmu04015	0.000206556	FYB, FGFR1, MAP2K1, ADCY7, PIK3CD, LPAR1, APBB1IP, PRKCB, GNAQ, RASGRP3, TIAM1, MAPK14, RAP1A, PDGFC, RAP1B, PIK3R5, CSF1R, LCP2
VEGF signaling pathway	mmu04370	0.000367611	MAP2K1, MAPK14, PLCG2, PIK3CD, PIK3R5, PPP3CA, NFATC2, PXN, PRKCB
MAPK signaling pathway	mmu04010	0.000477706	MEF2C, FGFR1, MAP2K1, GRB2, TAOK3, GNA12, STK4, TGFB1, PRKCB, ARRB2, RASGRP3, ARRB1, MAPK14, RAP1A, RAP1B, PPP3CA, CACNA1D, RASA1, NFATC1
Sphingolipid metabolism	mmu00600	0.00049212	SGPL1, ACER3, UGCG, CERS6, CERK, SGMS1, B4GALT6, ASAH1
Calcium signaling pathway	mmu04020	0.000923915	ORAI1, SLC8A1, ADCY7, ITPKB, PRKCB, ATP2B1, CD38, P2RX4, P2RX7, HRH1, GNAQ, PLCG2, PPP3CA, CACNA1D, PTAFR
Lysosome	mmu04142	0.000983292	GNS, LITAF, AP1B1, PSAP, HEXA, LGMN, CTSC, CTSB, CTSS, CLTC, ASAH1, ATP6V0B
Inositol phosphate metabolism	mmu00562	0.00105087	MTM1, SYNJ1, PLCG2, PIK3CD, ITPKB, INPP4B, INPP5D, INPP4A, PIP4K2A
Sphingolipid signaling pathway	mmu04071	0.0011249	SGPL1, GNAQ, MAP2K1, MAPK14, GNA12, PIK3CD, CERS6, FCER1G, PIK3R5, SGMS1, ASAH1, PRKCB
Focal adhesion	mmu04510	0.0012636	VAV3, MAP2K1, GRB2, PIK3CD, ITGA4, BIRC3, PXN, PRKCB, ITGA9, CCND3, RAP1A, PDGFC, RAP1B, PIK3R5, PARVB, FN1
Non-small cell lung cancer	mmu05223	0.001267	MAP2K1, GRB2, PLCG2, PIK3CD, PIK3R5, RB1, STK4, PRKCB
Proteoglycans in cancer	mmu05205	0.00289015	FGFR1, MAP2K1, GRB2, PIK3CD, CBL, PXN, TGFB1, IQGAP1, PRKCB, CD44, TIAM1, MAPK14, PLCG2, PIK3R5, FN1
Primary immunodeficiency	mmu05340	0.00307837	DCLRE1C, CIITA, ORAI1, PTPRC, BLNK, BTK
cGMP-PKG signaling pathway	mmu04022	0.00334912	MEF2C, SLC8A1, MEF2A, MAP2K1, ATP1B3, ADCY7, GNA12, ATP2B1, GNAQ, PPP3CA, NFATC2, CACNA1D, NFATC1
Ras signaling pathway	mmu04014	0.00339898	FGFR1, MAP2K1, GRB2, PIK3CD, STK4, PRKCB, RASGRP3, TIAM1, PLCG2, RAP1A, PDGFC, RAP1B, GNG2, PIK3R5, RASA1, CSF1R
Chronic myeloid leukemia	mmu05220	0.00538789	MAP2K1, GRB2, CBL, PIK3CD, PIK3R5, RB1, RUNX1, TGFB1
cAMP signaling pathway	mmu04024	0.00583997	ATP2B1, ORAI1, VAV3, ADCY7, ATP1B3, MAP2K1, TIAM1, PIK3CD, PDE4B, RAP1A, PIK3R5, RAP1B, CACNA1D, NFATC1
Morphine addiction	mmu05032	0.00632446	PDE7B, ARRB2, ADCY7, ARRB1, PDE4B, GNG2, GRK5, GRK2, PRKCB
Transcriptional misregulation in cancer	mmu05202	0.0101132	MEF2C, MAF, CD86, FLI1, BMP2K, SPI1, JMJD1C, RUNX1, ETV6, PBX3, CDK14, CSF1R
Choline metabolism in cancer	mmu05231	0.0102566	MAP2K1, GRB2, DGKD, WASF2, PIK3CD, DGKZ, PIK3R5, PDGFC, PRKCB
Pancreatic cancer	mmu05212	0.0124707	MAP2K1, ARHGEF6, PIK3CD, JAK1, PIK3R5, RB1, TGFB1
Inflammatory mediator regulation of TRP channels	mmu04750	0.0126795	HRH1, GNAQ, ADCY7, MAPK14, PLCG2, PIK3CD, PRKCH, PIK3R5, PRKCD, PRKCB
Oxytocin signaling pathway	mmu04921	0.0139034	MEF2C, CD38, GNAQ, ADCY7, MAP2K1, PPP3CA, NFATC2, CACNA1D, NFATC1, PRKCB, CAMKK2
ErbB signaling pathway	mmu04012	0.0147115	MAP2K1, GRB2, PLCG2, CBL, PIK3CD, PIK3R5, NRG2, PRKCB
Renal cell carcinoma	mmu05211	0.0153584	MAP2K1, GRB2, PIK3CD, RAP1A, PIK3R5, RAP1B, TGFB1
GnRH signaling pathway	mmu04912	0.0155914	GNAQ, ADCY7, MAP2K1, GRB2, MAPK14, PRKCD, CACNA1D, PRKCB
TNF signaling pathway	mmu04668	0.0157675	TNFRSF1B, MAP2K1, MAPK14, PIK3CD, CASP8, PIK3R5, ITCH, IL15, BIRC3
PI3K-Akt signaling pathway	mmu04151	0.0169275	FGFR1, MAP2K1, SGK3, GRB2, PIK3CD, PKN1, LPAR1, ITGA4, IL6RA, ITGA9, CCND3, JAK1, PDGFC, PIK3AP1, GNG2, PIK3R5, CSF1R, SYK, FN1
Melanoma	mmu05218	0.01868	FGFR1, MAP2K1, MITF, PIK3CD, PIK3R5, PDGFC, RB1
Thyroid hormone signaling pathway	mmu04919	0.0201494	NOTCH2, NCOA2, ATP1B3, MAP2K1, NCOA3, PLCG2, PIK3CD, PIK3R5, PRKCB
Acute myeloid leukemia	mmu05221	0.0249698	MAP2K1, GRB2, PIK3CD, SPI1, PIK3R5, RUNX1
Jak-STAT signaling pathway	mmu04630	0.0288565	CCND3, GRB2, IL10RA, PIK3CD, LIFR, JAK1, PIK3R5, PIAS1, IL15, IL6RA
Neurotrophin signaling pathway	mmu04722	0.0288628	MAP2K1, GRB2, MAPK14, PLCG2, PIK3CD, RAP1A, PIK3R5, RAP1B, PRKCD
Pancreatic secretion	mmu04972	0.0292255	ATP2B1, CD38, GNAQ, ADCY7, ATP1B3, RAP1A, RAP1B, PRKCB
Gap junction	mmu04540	0.0426457	GNAQ, ADCY7, MAP2K1, GRB2, PDGFC, LPAR1, PRKCB

## Sheet: Cluster 4
Table S2F: KEGG identified in differentially expressed genes in IH compared to RA in cluster -4.
Term Description	IDs	P-value	Genes
Metabolic pathways	mmu01100	2.104e-08	ACOX1, EXTL3, GPAT4, BCAT2, HK2, UPP2, CTPS2, ACSS3, AZIN2, HIBADH, ST6GALNAC5, GALM, ALAS1, ACSL1, ST3GAL4, DGKD, IVD, CSAD, GSTZ1, CES1D, PLCB1, GPT2, ALDH6A1, B3GALT2, ACO1, BCKDHB, ACACA, EPHX2, AK2, PNPLA2, POLR3GL, ACACB, CYP2E1, CDO1, LPIN1, PNPLA3, CHPT1, PCK1, MAN2A2, DHRS3, PCX, GBE1, DGAT1, DGAT2, HIBCH, DPYD, GPAM, AOC3
AMPK signaling pathway	mmu04152	2.13439e-08	PPP2R1B, PFKFB3, PPP2R5A, PPARG, PRKAG2, PFKFB1, ADIPOR2, ACACA, ACACB, IRS1, PCK1, GYS1, INSR, LIPE, AKT2
Regulation of lipolysis in adipocytes	mmu04923	2.54954e-08	ADRB3, PLIN1, GNAI1, ABHD5, PDE3B, PNPLA2, IRS1, TSHR, INSR, LIPE, AKT2
Insulin resistance	mmu04931	2.37227e-07	PPARA, SLC27A1, PRKAG2, MLXIPL, GYS1, ACACB, PRKCE, INSR, IRS1, PPARGC1B, NR1H3, PCK1, AKT2
Insulin signaling pathway	mmu04910	4.87469e-07	PRKAG2, HK2, ACACA, PDE3B, ACACB, IRS1, PCK1, PRKAR2B, SORBS1, GYS1, SH2B2, INSR, LIPE, AKT2
Glucagon signaling pathway	mmu04922	5.58436e-06	PPARA, PFKFB1, PRKAG2, GYS1, ACACA, PDE3B, ACACB, PLCB1, SIK2, AKT2, PCK1
Adipocytokine signaling pathway	mmu04920	2.31637e-05	PPARA, ACSL1, RXRA, PRKAG2, ADIPOR2, ACACB, IRS1, AKT2, PCK1
Glycerolipid metabolism	mmu00561	4.45641e-05	GPAT4, DGAT1, DGAT2, DGKD, PNPLA2, PNPLA3, GPAM, LPIN1
Non-alcoholic fatty liver disease (NAFLD)	mmu04932	0.00117652	PPARA, RXRA, PRKAG2, MLXIPL, ADIPOR2, CYP2E1, IRS1, INSR, AKT2, NR1H3
Peroxisome	mmu04146	0.00250452	PEX11A, ACOX1, ACSL1, EPHX2, ABCD2, PEX14, CAT
Glycerophospholipid metabolism	mmu00564	0.00465913	PNPLA7, GPAT4, LPGAT1, DGKD, CHPT1, GPAM, LPIN1
cGMP-PKG signaling pathway	mmu04022	0.00570021	ADRB3, GNAI1, PDE3B, ATP1A2, PLCB1, PRKCE, IRS1, INSR, AKT2
FoxO signaling pathway	mmu04068	0.00686664	PRKAG2, BNIP3, BCL6, CAT, IRS1, INSR, AKT2, PCK1
Thyroid hormone signaling pathway	mmu04919	0.0116722	THRB, SLC16A10, RXRA, ATP1A2, PLCB1, AKT2, MED12L
Carbon metabolism	mmu01200	0.012644	ALDH6A1, PCX, ACO1, HK2, HIBCH, CAT, GPT2
cAMP signaling pathway	mmu04024	0.0167797	ACOX1, PPARA, GRIN2B, GNAI1, PDE3B, ATP1A2, TSHR, LIPE, AKT2
beta-Alanine metabolism	mmu00410	0.017075	ALDH6A1, HIBCH, DPYD, AOC3
Fatty acid biosynthesis	mmu00061	0.0219436	ACSL1, ACACA, ACACB
Pyruvate metabolism	mmu00620	0.0266201	PCX, ACACA, ACACB, PCK1
PI3K-Akt signaling pathway	mmu04151	0.0316719	PPP2R1B, PPP2R5A, RXRA, VEGFA, YWHAB, GYS1, COL5A3, IRS1, INSR, GHR, AKT2, PCK1
2-Oxocarboxylic acid metabolism	mmu01210	0.0390705	BCAT2, ACO1, GPT2

## Sheet: Cluster 5
Table S2G: KEGG identified in differentially expressed genes in IH compared to RA in cluster- 5.
GO	IDs	P-value	Genes
Focal adhesion	mmu04510	7.9824e-11	EGFR, COL4A2, COL4A1, TNXB, ITGA11, COL5A3, COL5A2, COL5A1, LAMA2, VEGFC, VEGFD, COL6A6, ITGA5, COL6A5, RASGRF1, FYN, BCL2, COL6A3, PDGFRA, COL1A2, PDGFRB, LAMC1, AKT3
PI3K-Akt signaling pathway	mmu04151	1.62398e-10	PHLPP1, PPP2R3A, OSMR, ITGA11, LPAR1, COL6A6, COL6A5, BCL2, TEK, COL6A3, ANGPT1, AKT3, EGFR, COL4A2, COL4A1, TNXB, CREB5, COL5A3, COL5A2, COL5A1, LAMA2, VEGFC, VEGFD, ITGA5, PDGFRA, COL1A2, PDGFRB, JAK1, LAMC1
ECM-receptor interaction	mmu04512	1.38956e-09	COL4A2, COL4A1, TNXB, ITGA11, HSPG2, COL5A3, COL5A2, COL5A1, LAMA2, COL6A6, COL6A5, ITGA5, COL6A3, COL1A2, LAMC1
Pathways in cancer	mmu05200	2.58312e-06	EGFR, COL4A2, AR, COL4A1, WNT5B, MITF, RUNX1T1, SMAD3, LPAR1, DAPK2, GLI2, GLI3, TCF7L1, DAPK1, LAMA2, VEGFC, CBLB, VEGFD, BCL2, PDGFRA, PDGFRB, JAK1, LAMC1, AKT3
Protein digestion and absorption	mmu04974	5.47948e-05	COL4A2, COL4A1, COL6A6, COL6A5, COL6A3, COL1A2, COL15A1, COL5A3, COL5A2, COL5A1
Ras signaling pathway	mmu04014	0.000576898	EGFR, RGL1, VEGFC, PLCE1, VEGFD, GAB2, RASGRF1, TEK, PDGFRA, PLA1A, PDGFRB, ANGPT1, KSR1, AKT3
Proteoglycans in cancer	mmu05205	0.00065819	EGFR, WNT5B, HSPG2, DCN, SDC2, PLCE1, CBLB, GPC3, ANK2, ITGA5, COL1A2, AKT3, TWIST2
Platelet activation	mmu04611	0.00110316	FYN, COL1A2, GUCY1A2, STIM1, PRKG1, COL5A3, APBB1IP, COL5A2, COL5A1, AKT3
Prostate cancer	mmu05215	0.00170797	EGFR, AR, BCL2, PDGFRA, PDGFRB, CREB5, TCF7L1, AKT3
Rap1 signaling pathway	mmu04015	0.00334265	EGFR, VEGFC, VEGFD, PLCE1, MAGI2, TEK, PDGFRA, PDGFRB, ANGPT1, LPAR1, APBB1IP, AKT3
Fc gamma R-mediated phagocytosis	mmu04666	0.00618333	GAB2, GSN, ASAP1, ASAP3, PLPP3, AKT3, AMPH
Small cell lung cancer	mmu05222	0.0250031	LAMA2, COL4A2, COL4A1, BCL2, LAMC1, AKT3
MAPK signaling pathway	mmu04010	0.0267614	EGFR, MAP4K4, IL1R1, CACNA2D1, RASGRF1, TAOK3, PDGFRA, PDGFRB, CACNA1A, AKT3, STK3
Gap junction	mmu04540	0.0273436	EGFR, PDGFRA, GUCY1A2, PDGFRB, LPAR1, PRKG1
Hippo signaling pathway	mmu04390	0.0298006	FRMD6, WNT5B, BMPR2, DLG4, SMAD3, GLI2, TCF7L1, STK3

## Sheet: Cluster 6
Table S2H. KEGG identified in differentially expressed genes in IH compared to RA in cluster - 6.
KEGG	IDs	Count	P-value	Genes
Regulation of lipolysis in adipocytes	mmu04923	15	1.06348e-09	IRS2, PIK3CB, GNAI1, ADCY5, ABHD5, PDE3B, PNPLA2, IRS1, ADRB3, PLIN1, MGLL, TSHR, INSR, LIPE, AKT2
Metabolic pathways	mmu01100	77	1.21234e-09	ACOX1, NAMPT, GPAT4, HPRT, EHHADH, ACSS3, HIBADH, CMBL, ST6GALNAC5, MCCC2, ALAS1, PIGL, ST3GAL4, MGLL, GSTZ1, CES1D, PLCB1, GPT2, AGPAT2, ALDH6A1, CRLS1, ACADM, ACO1, PNPLA2, CYP2E1, CDO1, LPIN1, CHPT1, PNPLA3, MAN2A2, GLUL, DHRS3, DGAT1, PANK3, DGAT2, H6PD, PGM1, MGAT5, GPAM, PCCA, AOC3, XDH, ME1, EXTL3, BCAT2, HSD17B12, HK2, UPP2, AZIN2, POLR2A, GALM, ACSL1, IVD, CSAD, DGKD, HSD17B4, MOCS1, BCK…
AMPK signaling pathway	mmu04152	21	1.54431e-09	SREBF1, PPP2R1B, IRS2, PFKFB3, PPP2R5A, PIK3CB, PPARG, PFKFB1, ACACA, ADIPOR2, ACACB, ADIPOQ, IRS1, PCK1, LEP, EIF4EBP1, GYS1, ADRA1A, INSR, LIPE, AKT2
Insulin signaling pathway	mmu04910	20	4.3503e-08	SREBF1, PHKA2, IRS2, PHKG1, PIK3CB, ACACA, HK2, RHOQ, PDE3B, ACACB, IRS1, PCK1, PRKAR2B, EIF4EBP1, SORBS1, GYS1, SH2B2, INSR, LIPE, AKT2
Peroxisome	mmu04146	15	1.79574e-07	XDH, ACOX1, EHHADH, EPHX2, PEX11A, ACSL1, PEX1, NUDT7, PXMP4, ABCD2, PXMP2, PEX14, PEX13, CAT, HSD17B4
Insulin resistance	mmu04931	16	1.13212e-06	SREBF1, SLC27A1, PPARA, IRS2, PIK3CB, MLXIPL, ACACB, PRKCE, PTEN, IRS1, PPARGC1B, PCK1, GYS1, INSR, NR1H3, AKT2
PPAR signaling pathway	mmu03320	13	4.99873e-06	LPL, PPARA, SLC27A1, ACOX1, ACADM, EHHADH, PPARG, ADIPOQ, PCK1, ACSL1, SORBS1, PLIN1, NR1H3
Glycerolipid metabolism	mmu00561	11	8.7477e-06	LPL, GPAT4, DGAT1, DGAT2, DGKD, MGLL, PNPLA2, PNPLA3, GPAM, LPIN1, AGPAT2
Propanoate metabolism	mmu00640	8	1.23118e-05	ALDH6A1, ACADM, EHHADH, ACACA, HIBCH, ACACB, ACSS3, PCCA
Carbon metabolism	mmu01200	13	0.000214999	ME1, ALDH6A1, PCX, ACADM, H6PD, ACO1, EHHADH, PHGDH, HK2, HIBCH, CAT, GPT2, PCCA
Glucagon signaling pathway	mmu04922	12	0.000229168	PHKA2, PPARA, PHKG1, PFKFB1, GYS1, ACACA, PDE3B, ACACB, PLCB1, SIK2, AKT2, PCK1
Adipocytokine signaling pathway	mmu04920	10	0.000326698	LEP, PPARA, IRS2, ACSL1, ADIPOR2, ACACB, IRS1, ADIPOQ, AKT2, PCK1
Glycerophospholipid metabolism	mmu00564	11	0.000576585	PNPLA7, GPD1, GPAT4, CRLS1, LPGAT1, DGKD, GPCPD1, CHPT1, GPAM, LPIN1, AGPAT2
Type II diabetes mellitus	mmu04930	8	0.000759148	IRS2, PIK3CB, HK2, CACNA1E, PRKCE, IRS1, ADIPOQ, INSR
Non-alcoholic fatty liver disease (NAFLD)	mmu04932	14	0.0010363	SREBF1, PPARA, IRS2, PIK3CB, ADIPOR2, MLXIPL, CYP2E1, ADIPOQ, IRS1, LEP, MAP3K5, INSR, AKT2, NR1H3
cGMP-PKG signaling pathway	mmu04022	14	0.00146252	EDNRA, ADRB3, IRS2, ATP2B4, GNAI1, ADCY5, ADRA1A, PDE3B, ATP1A2, PLCB1, PRKCE, INSR, IRS1, AKT2
beta-Alanine metabolism	mmu00410	6	0.00306477	ALDH6A1, ACADM, EHHADH, HIBCH, DPYD, AOC3
Fatty acid metabolism	mmu01212	7	0.00444275	ACOX1, ACSL1, ACADM, HACD2, EHHADH, HSD17B12, ACACA
Rap1 signaling pathway	mmu04015	14	0.0143639	TLN2, PIK3CB, GNAI1, ADCY5, MET, FGF10, PRKD1, GRIN2B, VEGFA, PDGFC, PARD6G, PLCB1, INSR, AKT2
cAMP signaling pathway	mmu04024	13	0.0179602	EDNRA, ACOX1, PPARA, ATP2B4, GRIN2B, GNAI1, PIK3CB, ADCY5, PDE3B, ATP1A2, TSHR, LIPE, AKT2
FoxO signaling pathway	mmu04068	10	0.0218358	IRS2, PIK3CB, BNIP3, BCL6, CAT, IRS1, PTEN, INSR, AKT2, PCK1
PI3K-Akt signaling pathway	mmu04151	19	0.0222616	PPP2R1B, PPP2R5A, PIK3CB, MET, YWHAB, FGF10, COL5A3, PTEN, IRS1, PCK1, LAMA4, YWHAG, EIF4EBP1, VEGFA, GYS1, PDGFC, INSR, AKT2, GHR
Thyroid hormone signaling pathway	mmu04919	9	0.0236449	KAT2B, THRB, SLC16A10, PIK3CB, ATP1A2, PLCB1, NCOR1, AKT2, MED12L
Adrenergic signaling in cardiomyocytes	mmu04261	10	0.0303522	PPP2R1B, ATP2B4, PPP2R5A, GNAI1, ADCY5, ADRA1A, ATP1A2, SCN7A, PLCB1, AKT2
Choline metabolism in cancer	mmu05231	8	0.0352454	EIF4EBP1, PIK3CB, DGKD, SLC22A3, PDGFC, GPCPD1, CHPT1, AKT2
Sphingolipid signaling pathway	mmu04071	9	0.0365648	PPP2R1B, MAP3K5, PIK3CB, PPP2R5A, GNAI1, PLCB1, PRKCE, PTEN, AKT2
HIF-1 signaling pathway	mmu04066	8	0.0368954	EIF4EBP1, PFKFB3, PIK3CB, VEGFA, HK2, INSR, ARNT, AKT2
Central carbon metabolism in cancer	mmu05230	6	0.0459696	SLC1A5, PIK3CB, MET, HK2, PTEN, AKT2
Purine metabolism	mmu00230	11	0.0485168	XDH, FHIT, HPRT, PDE7A, ADCY5, PGM1, PDE1A, PDE3B, AK2, POLR3GL, POLR2A

## Sheet: Cluster 7
Table S2I: KEGG identified in differentially expressed genes in IH compared to RA in cluster -7.
Term	IDs	P-value	Genes
Rap1 signaling pathway	mmu04015	3.23994e-13	GNAI2, PDGFB, EFNA1, ADORA2A, ITGB1, KRAS, PLCB4, RASGRP3, TEK, RASGRP2, RHOA, RAPGEF5, AFDN, RAPGEF4, RAPGEF3, PDGFD, RAPGEF2, RAPGEF1, AKT3, ACTB, FLT1, MAGI1, FLT4, KITL, KDR, DOCK4, PRKD2, PLCG1, ID1, MAPK3, GNAS, ARAP3, CRK, CALM1
Focal adhesion	mmu04510	1.09238e-10	CAV2, CAV1, PDGFB, XIAP, ITGB1, PTK2, DOCK1, PAK2, RHOA, PDGFD, RAPGEF1, AKT3, ACTB, COL4A2, FLT1, COL4A1, VAV3, ACTN4, ROCK1, FLT4, ITGA1, FLNB, KDR, ITGA6, CCND2, LAMA5, JUN, MAPK3, CRK, PARVB
Pathways in cancer	mmu05200	2.08353e-10	GNAI2, XIAP, PDGFB, PPARG, NFKBIA, GNG11, BCL2L1, CXCL12, ITGB1, TPM3, EDNRB, PTK2, PLCB4, KRAS, RASGRP3, CASP8, RASGRP2, RHOA, AKT3, APC, COL4A2, COL4A1, PTGER4, EPAS1, ROCK1, MECOM, DAPK2, CTNNA1, FZD4, KITL, FZD6, JUP, CDKN1A, PLCG1, ITGA6, GNB1, LAMA5, LPAR6, JUN, MAPK3, GNAS, CRK
Leukocyte transendothelial migration	mmu04670	3.48697e-09	ACTB, F11R, VAV3, ROCK1, ACTN4, GNAI2, CLDN5, CTNNA1, ITGB1, CXCL12, CDH5, PTK2, PLCG1, PECAM1, RHOA, AFDN, RAPGEF4, ESAM, RAPGEF3, MSN, JAM2
Ras signaling pathway	mmu04014	3.55638e-07	FLT1, PDGFB, EFNA1, FLT4, GNG11, BCL2L1, KITL, KDR, RASAL2, KRAS, PAK2, RASGRF2, PLCG1, RASGRP3, ETS1, GNB1, ETS2, TEK, MAPK3, RASGRP2, RHOA, RAPGEF5, AFDN, PDGFD, AKT3, CALM1
Ribosome	mmu03010	6.02334e-07	RPL35A, RPL19, RPL26, RPS9, RPL27, RPS5, RPS8, RPS3, RPL41, RPS29, RPS16, RPL7, RPS14, RPLP0, RPLP1, RPL8, RPL11, RPS20, RPS27A, RPS24
Regulation of actin cytoskeleton	mmu04810	1.29971e-06	ACTB, ENAH, VAV3, ROCK1, PDGFB, ACTN4, DIAPH2, WASF2, SSH2, ITGA1, ITGB1, PTK2, DOCK1, KRAS, PAK2, ITGA6, ARPC3, MAPK3, RHOA, TMSB4X, MSN, PDGFD, CRK, APC
Adherens junction	mmu04520	6.19093e-06	ACTB, PTPRB, PTPRM, ACTN4, WASF2, LMO7, NECTIN2, CTNNA1, TJP1, MAPK3, RHOA, AFDN, YES1
PI3K-Akt signaling pathway	mmu04151	1.2683e-05	PHLPP1, PDGFB, EFNA1, IL4RA, GNG11, BCL2L1, ITGB1, PTK2, KRAS, TEK, NOS3, PDGFD, AKT3, SGK1, COL4A2, FLT1, COL4A1, FLT4, ITGA1, KITL, KDR, DDIT4, CDKN1A, ITGA6, CCND2, GNB1, LAMA5, LPAR6, MAPK3, JAK2
Proteoglycans in cancer	mmu05205	2.56755e-05	ACTB, CAV2, CAV1, ROCK1, HSPG2, TIMP3, ITGB1, FZD4, FLNB, ITPR1, KDR, ITPR2, FZD6, PTK2, CDKN1A, KRAS, PLCG1, MAPK3, RHOA, MSN, AKT3
Chemokine signaling pathway	mmu04062	0.000162202	VAV3, ROCK1, LYN, GNAI2, NFKBIA, GNG11, CXCL12, ELMO1, PTK2, KRAS, PLCB4, GNB1, MAPK3, RASGRP2, RHOA, JAK2, GRK5, CRK, AKT3
cAMP signaling pathway	mmu04024	0.00017338	VAV3, ROCK1, GNAI2, ADORA2A, NFKBIA, JUN, PDE4A, MAPK3, PDE4B, RHOA, ABCC4, GNAS, RAPGEF4, AFDN, RAPGEF3, ARAP3, AKT3, CALM1, NFATC1
Vascular smooth muscle contraction	mmu04270	0.000472199	MYL6, RAMP2, ROCK1, ADORA2A, PRKCH, NPR2, ITPR1, ITPR2, PLCB4, MAPK3, RHOA, GNAS, CALCRL, CALM1
Estrogen signaling pathway	mmu04915	0.000587724	PLCB4, KRAS, GNAI2, JUN, MAPK3, GNAS, NOS3, AKT3, HSPA8, ITPR1, CALM1, ITPR2
Transcriptional misregulation in cancer	mmu05202	0.000634984	MEF2C, ERG, FLT1, PPARG, TSPAN7, BCL2L1, SMAD1, JUP, PTK2, CDKN1A, FLI1, ELK4, CCND2, H3F3A, NCOR1, KLF3
Platelet activation	mmu04611	0.0006366	ACTB, ROCK1, GNAI2, LYN, ITGB1, ITPR1, ITPR2, PLCB4, MAPK3, RASGRP2, RHOA, GNAS, NOS3, AKT3
Fc gamma R-mediated phagocytosis	mmu04666	0.000651417	MYO10, VAV3, ARPC3, LYN, PLCG1, WASF2, MAPK3, ASAP2, PLPP1, CRK, AKT3
Gap junction	mmu04540	0.00078572	TJP1, PLCB4, KRAS, PDGFB, GNAI2, MAPK3, GJA1, GNAS, PDGFD, ITPR1, ITPR2
Tight junction	mmu04530	0.00112299	ACTB, F11R, TJP1, MAGI1, ACTN4, CLDN5, RHOA, AFDN, MYH9, JAM2, TJP2
MAPK signaling pathway	mmu04010	0.00122018	MEF2C, PDGFB, MECOM, FLNB, MAP4K3, DUSP3, KRAS, PAK2, DUSP1, RASGRF2, RASGRP3, ELK4, JUN, MAPK3, RASGRP2, RAPGEF2, CRK, HSPA8, AKT3, NFATC1
cGMP-PKG signaling pathway	mmu04022	0.00165889	MEF2C, MEF2A, ROCK1, GNAI2, NPR2, ITPR1, ITPR2, EDNRB, PLCB4, MAPK3, RHOA, NOS3, AKT3, CALM1, NFATC1
Small cell lung cancer	mmu05222	0.00254024	PTK2, COL4A2, COL4A1, XIAP, ITGA6, LAMA5, NFKBIA, BCL2L1, ITGB1, AKT3
T cell receptor signaling pathway	mmu04660	0.00269442	KRAS, VAV3, PAK2, PLCG1, JUN, MAPK3, CD247, RHOA, NFKBIA, AKT3, NFATC1
Choline metabolism in cancer	mmu05231	0.00269442	KRAS, DGKE, PDGFB, PLCG1, JUN, WASF2, MAPK3, DGKH, PDGFD, PLPP1, AKT3
B cell receptor signaling pathway	mmu04662	0.00290839	KRAS, VAV3, RASGRP3, LYN, JUN, MAPK3, NFKBIA, AKT3, NFATC1
Sphingolipid signaling pathway	mmu04071	0.00398699	PLCB4, KRAS, S1PR1, GNAI2, SPTLC2, ROCK1, ACER2, MAPK3, RHOA, NOS3, SGMS1, AKT3
Long-term depression	mmu04730	0.00513996	PLCB4, KRAS, LYN, GNAI2, MAPK3, GNAS, ITPR1, ITPR2
Melanogenesis	mmu04916	0.0075914	EDNRB, PLCB4, KRAS, GNAI2, MAPK3, GNAS, FZD4, KITL, CALM1, FZD6
Signaling pathways regulating pluripotency of stem cells	mmu04550	0.00883708	KRAS, TBX3, ID1, MAPK3, JAK2, SMAD1, ID3, FZD4, AKT3, KLF4, APC, FZD6
ErbB signaling pathway	mmu04012	0.010832	CDKN1A, PTK2, KRAS, PAK2, PLCG1, JUN, MAPK3, CRK, AKT3
Cell adhesion molecules (CAMs)	mmu04514	0.0111629	F11R, MPZL1, PTPRM, ITGA6, CLDN5, PECAM1, H2-D1, NECTIN2, ESAM, JAM2, ITGB1, CDH5, SDC3
Renin secretion	mmu04924	0.011671	PLCB4, GNAI2, PTGER4, GNAS, AQP1, ITPR1, CALM1, ITPR2
Chronic myeloid leukemia	mmu05220	0.0125538	CDKN1A, KRAS, MAPK3, NFKBIA, BCL2L1, MECOM, CRK, AKT3
VEGF signaling pathway	mmu04370	0.0178415	PTK2, KRAS, PLCG1, MAPK3, NOS3, AKT3, KDR
Glutamatergic synapse	mmu04724	0.0190747	PLCB4, GNAI2, GNB1, MAPK3, GNAS, GNG11, SLC1A1, SHANK3, ITPR1, ITPR2
Endocytosis	mmu04144	0.0203889	CAV2, DNM3, CAV1, CYTH1, PSD3, H2-D1, ASAP2, ARPC3, SH3GLB1, RHOA, GIT2, GRK5, WIPF1, ARAP3, EHD2, HSPA8, EHD4
Wnt signaling pathway	mmu04310	0.0257545	CTNNBIP1, PLCB4, CCND2, JUN, PRICKLE2, RHOA, FZD4, NFATC1, LRP5, APC, FZD6
Neurotrophin signaling pathway	mmu04722	0.0268409	KRAS, PLCG1, JUN, MAPK3, RHOA, NFKBIA, CRK, RAPGEF1, AKT3, CALM1
Long-term potentiation	mmu04720	0.0272595	PLCB4, KRAS, MAPK3, RAPGEF3, ITPR1, CALM1, ITPR2
TGF-beta signaling pathway	mmu04350	0.0287676	ROCK1, SMAD7, ID1, MAPK3, RHOA, SMAD1, ID3, BMP6
Arrhythmogenic right ventricular cardiomyopathy (ARVC)	mmu05412	0.0290964	JUP, ACTB, ITGA6, ITGA1, GJA1, CTNNA1, ITGB1
GnRH signaling pathway	mmu04912	0.03391	PLCB4, KRAS, JUN, MAPK3, GNAS, ITPR1, CALM1, ITPR2
ECM-receptor interaction	mmu04512	0.03391	COL4A2, COL4A1, CD36, ITGA6, LAMA5, ITGA1, HSPG2, ITGB1
Hippo signaling pathway	mmu04390	0.038693	ACTB, CCND2, ID1, TEAD4, SMAD1, WWTR1, CTNNA1, FZD4, BMP6, APC, FZD6
Serotonergic synapse	mmu04726	0.0414657	PLCB4, KRAS, GNAI2, GNB1, MAPK3, GNAS, GNG11, RAPGEF3, ITPR1, ITPR2
Regulation of lipolysis in adipocytes	mmu04923	0.0482247	GNAI2, MGLL, FABP4, GNAS, AQP7, AKT3

## Sheet: Cluster 8
Table S2J: KEGG pathways identified in differentailly expressed genes in eWAT of IH compared to RA in cluster-8.
Term Description	IDs	P-value	Genes
PPAR signaling pathway	mmu03320	9.2696e-07	SCD1, LPL, SLC27A1, ACSL1, SORBS1, PLIN1, PPARG, PCK1
AMPK signaling pathway	mmu04152	2.15396e-05	SCD1, PPP2R5A, PPARG, PFKFB1, ACACA, ADIPOR2, LIPE, PCK1
Regulation of lipolysis in adipocytes	mmu04923	3.72635e-05	ADRB3, PLIN1, ADCY5, PDE3B, TSHR, LIPE
Glycerolipid metabolism	mmu00561	0.00060211	LPL, GPAT4, DGAT1, DGKB, PNPLA3
Insulin signaling pathway	mmu04910	0.00243276	PRKAR2B, SORBS1, ACACA, PDE3B, LIPE, PCK1
Glucagon signaling pathway	mmu04922	0.00451732	PFKFB1, ACACA, PDE3B, SIK2, PCK1
Metabolic pathways	mmu01100	0.0179156	GPAT4, BCKDHB, ACACA, AK2, CYP2E1, ACSS3, CHPT1, PNPLA3, PCK1, ST6GALNAC5, MAN2A2, PCX, ACSL1, DGKB, DGAT1, DPYD
Pyruvate metabolism	mmu00620	0.0283297	PCX, ACACA, PCK1
cAMP signaling pathway	mmu04024	0.0435187	ADCY5, PDE3B, ATP1A2, TSHR, LIPE
Fatty acid metabolism	mmu01212	0.0463167	SCD1, ACSL1, ACACA

[truncated: 5 more sheets: Cluster 9, Cluster 10, Cluster 11, Cluster 12, Cluster 13]
