# Supplementary material for: Transcriptomic Changes of Murine Visceral Fat Exposed to Intermittent Hypoxia at Single Cell Resolution
Source: Int J Mol Sci. 2020 Dec 29;22(1):261. doi: 10.3390/ijms22010261 (PMC7795619; doi:10.3390/ijms22010261)
Supplement: Supplementary file 1 [file ijms-22-00261-s001.zip › Table S3-Top 15 genes up- and down -regulated in bulk RNA-seq.xlsx]

## Sheet: top up and down regulated
Table S3: List of the top 15 up-and down-regulated significant differentailly expressed genes in eWAT of mice exposed to IH and RA using bulk RNA-seq .
Gene symbol	P-value (IH vs. RA)	FDR step up (IH vs. RA)	Fold change (IH vs. RA)
Acsm3	1.22804e-05	0.00917634	2.59622
Rgs2	4.19739e-07	0.00182376	2.46088
Egr1	0.0158931	0.244878	2.39795
Cyp2e1	0.000146163	0.0264616	2.16349
Col6a5	0.00269096	0.11463	1.92377
Apoc1	2.9334e-05	0.0122771	1.90797
Sult1e1	0.000113403	0.0252586	1.86535
Chdh	8.17145e-05	0.0208853	1.83966
Nabp1	2.03619e-05	0.00996009	1.77518
Malat1	5.53543e-05	0.0160343	1.76317
Errfi1	0.000248018	0.0414476	1.74703
Zfp503	0.000449261	0.055211	1.73819
Cfd	0.000692141	0.0711055	1.72453
Gulp1	0.00373773	0.130971	1.71689
Prlr	0.000235207	0.040879	1.70886
Emilin2	0.000469914	0.055211	-1.75488
Trp53inp2	0.0294018	0.307957	-1.7611
Cryab	0.00338233	0.125109	-1.8021
Tuba1a	0.0107043	0.217783	-1.80865
Dgat2	0.0193444	0.26103	-1.8328
Lbp	0.00140219	0.0933657	-1.84801
Nnat	0.00100232	0.0824032	-2.04588
Tmem45b	0.000987548	0.0824032	-2.0911
Cyp4v3	0.000406575	0.0542632	-2.11059
Lep	0.00209753	0.108016	-2.18638
Prelp	0.000118312	0.0252586	-2.20657
Cilp	0.000789965	0.0737309	-2.32182
Cdsn	2.07019e-06	0.00449749	-2.56253
Thbs1	4.26039e-06	0.00617046	-2.69854
Mest	0.000111314	0.0252586	-3.27107
