# Supplementary material for: Transcriptomic Changes of Murine Visceral Fat Exposed to Intermittent Hypoxia at Single Cell Resolution
Source: Int J Mol Sci. 2020 Dec 29;22(1):261. doi: 10.3390/ijms22010261 (PMC7795619; doi:10.3390/ijms22010261)
Supplement: Supplementary file 1 [file ijms-22-00261-s001.zip › Table S4 GO and KEGG for DEGs bulk-RNA-seq.xlsx]

## Sheet: GO-all
Table S4A: Gene Ontology (GO) for the differentially expressed genes from eWAT in mice exposed to IH compared to RA using bulk RNA-seq.
GO	Term	IDs	P-value	Genes
Cellular Component	GO:0070062~extracellular exosome	GO:0070062	8.68803e-15	SNCG, SLC44A1, RARRES2, ALAD, FSTL1, SIDT2, PNP, B2M, ST3GAL1, ATP2B1, PRKAR2B, OGN, VPS13C, SLC25A25, PLOD1, PGRMC1, CFH, DNAJC7, RRAS, RAPGEF3, PI16, CFD, ALDH6A1, AMY1, CRYAB, C4B, BAIAP2, TRABD2B, PTPRS, MFGE8, TCN2, GLTP, PRELP, GLUL, SERPINF1, CPE, TMEM106A, RPS14, ATP5C1, ABAT, MDH2, COASY, ACADSB, ENPP4, APOC1, ITGB5, CD74, SEMA5A, GPD1L, PPL, OSBPL1A, RPL3, HNRNPD, IDH1, DOPEY2, FH1, FN1…
	mitochondrial part	GO:0044429	3.27273e-06	UQCRC2, SLC27A1, BCKDK, SLC44A1, UQCRC1, BNIP3, IARS2, MCCC2, PRKAR2B, NDUFS4, SLC1A3, SLC25A25, VPS13C, MCCC1, SLC8B1, NDUFS2, HMGCL, AIFM1, SUCLG2, SLC25A5, MRPS6, PI4KB, CLPX, COX6C, CYP27A1, ATP5C1, ABAT, PRNP, PCCB, MDH2, TUFM, COASY, HSD17B10, ACADSB, SAMM50, GLUD1, COX7B, COX7C, ECHS1, SFXN1, FNDC1, ALDH4A1, HSPA9, ECI1, BCKDHA, PDK1, CHDH, PDK2, RNF144B, LGALS3, MAOB, ANXA1, ACSM3, SDHA, …
	mitochondrion	GO:0005739	9.52143e-06	UQCRC2, SLC27A1, SLC44A1, BCKDK, UQCRC1, THRA, EHHADH, BNIP3, PRDX3, IARS2, TMEM143, ACSS3, MMP2, ACOX3, GSR, PRKAR2B, MCCC2, SLC1A3, NDUFS4, STARD7, VPS13C, SLC25A25, MCCC1, COQ8A, SLC8B1, NDUFS2, HMGCL, OXR1, ALDH6A1, AIFM1, SLC25A5, CRYAB, SUCLG2, ACO1, MECP2, ESR1, LGALS12, MRPS6, CYP2E1, PI4KB, CLPX, COX6C, GLUL, DGAT2, CYP27A1, NCOA4, RPS14, ATP5C1, ABAT, UBB, ZADH2, PRNP, PCCB, MDH2, DEGS1…
	organelle inner membrane	GO:0019866	1.2799e-05	UQCRC2, TUFM, HSD17B10, SLC27A1, UQCRC1, SAMM50, GLUD1, COX7B, COX7C, SFXN1, PRKAR2B, SLC1A3, NDUFS4, SLC25A25, MCCC1, SLC8B1, NDUFS2, HMGCL, ECI1, TMEM120A, CHDH, LGALS3, AIFM1, SLC25A5, MAOB, SIGMAR1, CLPX, COX6C, SDHA, SDHB, CYP27A1, TMEM43, ATP5C1, SLC25A19, RHBDL1, TMPO, MDH2
	mitochondrial inner membrane	GO:0005743	3.87831e-05	UQCRC2, TUFM, HSD17B10, SLC27A1, UQCRC1, SAMM50, GLUD1, COX7B, COX7C, SFXN1, PRKAR2B, SLC1A3, NDUFS4, SLC25A25, MCCC1, SLC8B1, NDUFS2, HMGCL, ECI1, CHDH, LGALS3, AIFM1, SLC25A5, MAOB, CLPX, COX6C, SDHA, SDHB, CYP27A1, ATP5C1, SLC25A19, RHBDL1, MDH2
	cytoplasmic part	GO:0044444	4.20013e-05	SNCG, ALAD, EHHADH, ADCY5, STAT5A, VPS54, SYNCRIP, IARS2, SGMS1, GPCPD1, TMEM143, SIDT2, ADORA1, B2M, PSKH1, VPS13C, PLOD1, INSIG2, CREB3L2, PELI2, RAPGEF3, OXR1, SYK, SGPL1, GBP7, CRYAB, MPDZ, SUCLG2, MECP2, GSTT1, OPTN, CYP2E1, DHRS7B, FRY, GLUL, SERPINF1, RPS14, CCR2, ACAP2, ATP5C1, ABAT, PDE4DIP, MDH2, COASY, HSD17B10, ACADSB, MFNG, GCNT2, CYP1B1, PFKFB1, HFE, SFXN1, DENND2A, CTIF, CD74, GPD1…
	mitochondrial matrix	GO:0005759	4.21696e-05	TUFM, HSD17B10, COASY, ACADSB, BCKDK, GLUD1, ECHS1, IARS2, MCCC2, MCCC1, ALDH4A1, HMGCL, HSPA9, PDK1, BCKDHA, ECI1, PDK2, SUCLG2, SLC25A5, MRPS6, CLPX, ACSM3, DBT, ALDH2, ABAT, PCCB, MDH2
	intracellular organelle lumen	GO:0070013	5.38357e-05	SLC44A1, MALAT1, STAT5A, CBX3, SYNCRIP, PNISR, IARS2, CBX7, CITED2, HOXC8, RAD21, PSKH1, PGRMC1, SRRM2, YEATS2, DNAJC7, CREB3L2, RC3H2, LUC7L3, API5, HMGCL, OXR1, ALDH6A1, RARG, PIK3CB, SUCLG2, MTA2, ENC1, FMR1, MECP2, ZHX2, GID8, CLPX, HNRNPU, SUZ12, NABP1, TRIM33, RPS14, ABAT, PIAS2, PCCB, MDH2, FBXO11, HSD17B10, COASY, ACADSB, GLUD1, EPM2AIP1, WAPL, HEXIM1, OSBPL1A, HNRNPD, RPL3, ALDH4A1, SLC3…
	mitochondrial membrane	GO:0031966	0.000145085	UQCRC2, TUFM, SLC27A1, HSD17B10, SLC44A1, UQCRC1, SAMM50, GLUD1, COX7B, COX7C, BNIP3, SFXN1, PRKAR2B, NDUFS4, SLC1A3, VPS13C, SLC25A25, MCCC1, FNDC1, SLC8B1, NDUFS2, HMGCL, ECI1, RNF144B, CHDH, LGALS3, AIFM1, SLC25A5, MAOB, ANXA1, PI4KB, CLPX, COX6C, SDHA, SDHB, CYP27A1, ATP5C1, RHBDL1, SLC25A19, PRNP, MDH2
	mitochondrial protein complex	GO:0098798	0.000215823	UQCRC2, BCKDHA, PDK1, PDK2, BCKDK, UQCRC1, SAMM50, SUCLG2, COX7C, CLPX, SDHA, SDHB, MCCC2, NDUFS4, MCCC1, ATP5C1, NDUFS2
	mitochondrial envelope	GO:0005740	0.000632093	UQCRC2, TUFM, SLC27A1, HSD17B10, SLC44A1, UQCRC1, SAMM50, GLUD1, COX7B, COX7C, BNIP3, SFXN1, PRKAR2B, NDUFS4, SLC1A3, VPS13C, SLC25A25, MCCC1, FNDC1, SLC8B1, NDUFS2, HMGCL, ECI1, RNF144B, CHDH, LGALS3, AIFM1, SLC25A5, MAOB, ANXA1, PI4KB, CLPX, COX6C, SDHA, SDHB, CYP27A1, ATP5C1, RHBDL1, SLC25A19, PRNP, MDH2
	cytoplasm	GO:0005737	0.000978431	EHHADH, VPS54, SYNCRIP, PNISR, CLK1, SGMS1, MYLIP, TMEM143, CITED2, B2M, SYK, GBP7, CYP2D22, CRYAB, PIK3CB, MPDZ, MECP2, ZHX2, CYP2E1, GLTP, GLUL, SERPINF1, MAPK6, RPS14, ABAT, HSD17B10, ACADSB, CYP1B1, HFE, CTIF, HEXIM1, ALDH4A1, DHX9, TGFBR1, MAOB, ATP11B, ACACB, GAS7, RGS2, RGS3, MAP4, PARP3, BACH1, ZFP385A, BCKDK, NAP1L1, BSCL2, BNIP3, ATP10D, EVI5, SLMAP, GUCY1A3, SIK1, ERRFI1, SIK3, ACTA1, …
	intracellular organelle part	GO:0044446	0.00455106	SNCG, STAT5A, VPS54, SYNCRIP, IARS2, PNISR, SGMS1, SIDT2, CITED2, B2M, PSKH1, VPS13C, PLOD1, INSIG2, YEATS2, CREB3L2, RAPGEF3, LUC7L3, OXR1, SGPL1, RARG, CRYAB, SUCLG2, PIK3CB, MECP2, ZHX2, OPTN, GID8, CYP2E1, DHRS7B, FRY, NAV1, RPS14, ACAP2, ATP5C1, ABAT, PIAS2, PDE4DIP, MDH2, COASY, HSD17B10, ACADSB, MFNG, GCNT2, CYP1B1, HFE, SFXN1, HEXIM1, STX17, CDC40, ALDH4A1, RAP1GAP2, HIP1, TMEM120A, ASXL2…
	nuclear lumen	GO:0031981	0.00502801	SLC44A1, MALAT1, STAT5A, CBX3, SYNCRIP, PNISR, CBX7, CITED2, HOXC8, PSKH1, RAD21, PGRMC1, SRRM2, DNAJC7, CREB3L2, YEATS2, RC3H2, LUC7L3, API5, OXR1, ALDH6A1, RARG, PIK3CB, MTA2, ENC1, FMR1, MECP2, ZHX2, GID8, CLPX, HNRNPU, SUZ12, NABP1, TRIM33, RPS14, PIAS2, MDH2, FBXO11, COASY, EPM2AIP1, WAPL, HEXIM1, OSBPL1A, HNRNPD, RPL3, SLC30A5, ASXL2, SREBF1, DHX9, TMEM94, KLF9, MYO1C, SMG6, SREK1, SMAD5, Z…
	focal adhesion	GO:0005925	0.00734161	FLRT2, LIMS2, FHL1, SSH2, HSPG2, ANXA1, ITGB5, SYNPO2, ANXA5, TPM4, B2M, ANXA6, EPB41L2, TNS3, ITGA6, PTK2B, RPS14, SH3KBP1, RPL3, RHOB, RRAS, CPNE3, USP33, PARVA, HSPA9
	organelle envelope	GO:0031967	0.00940197	UQCRC2, SLC27A1, SLC44A1, UQCRC1, CBX3, BNIP3, PRKAR2B, NDUFS4, SLC1A3, SLC25A25, VPS13C, MCCC1, SLC8B1, NDUFS2, HMGCL, SLC25A5, AIFM1, PI4KB, SIGMAR1, CLPX, COX6C, CYP27A1, ATP5C1, PRNP, MDH2, TUFM, HSD17B10, SAMM50, GLUD1, COX7B, CERS6, COX7C, SFXN1, CEPT1, FNDC1, TFDP2, RAP1GAP2, ECI1, TMEM120A, CHDH, RNF144B, MYO1C, LGALS3, MAOB, ANXA1, ERBIN, SDHA, SDHB, TMEM43, SLC25A19, RHBDL1, TMPO, PHF8,…
	endoplasmic reticulum	GO:0005783	0.0116501	SLC27A1, OSBP, GPAT4, LMAN2L, BSCL2, SYNCRIP, BNIP3, ATP10D, PEX3, SGMS1, ADORA1, PSKH1, INSIG2, PLOD1, UGT1A6B, PGRMC1, CREB3L2, CES1F, SLC8B1, FNDC3B, SGPL1, CTSZ, ACO1, CNPY2, PIGS, CYP2E1, PI4KB, SIGMAR1, DHRS7B, GLUL, CCDC3, DGAT2, CTSC, KDSR, PRNP, AOC3, DEGS1, HSD17B10, CYP1B1, FKBP5, APOC1, CERS6, ESYT1, STUB1, PLPP3, CD74, EPM2AIP1, RGMA, CEPT1, XBP1, FMO1, STX17, VMP1, THBS1, PCSK5, OLF…
	neuronal cell body	GO:0043025	0.0221112	SNCG, ZFP385A, PDGFB, NEO1, ADORA1, ATP2B1, PRKAR2B, GPHN, SLC1A3, PTK2B, RAPGEF3, OLFM1, HSP90AA1, TRPM7, CRYAB, C4B, KCNB1, BAIAP2, FMR1, ENC1, MYO1D, ESR1, IGF1, SLC7A10, ANXA5, ANXA3, EIF4B, GLUL, SERPINF1, CPE, PENK, CCR2, FBXO31, UBB
	basolateral plasma membrane	GO:0016323	0.0221463	HSP90AA1, PDGFB, MYO1C, SLC16A10, TGFBR1, MYO1D, ANXA1, ERBIN, ADORA1, ANXA2, ATP2B1, SLC1A3, ITGA6, HEPH, RAPGEF3, SLC22A5
	nuclear part	GO:0044428	0.0222785	SLC44A1, MALAT1, STAT5A, CBX3, SYNCRIP, PNISR, CBX7, CBX6, CITED2, HOXC8, RAD21, PSKH1, PGRMC1, SRRM2, DNAJC7, CREB3L2, YEATS2, RC3H2, LUC7L3, API5, OXR1, ALDH6A1, RARG, PIK3CB, MTA2, ENC1, FMR1, MECP2, ZHX2, GID8, CLPX, HNRNPU, SUZ12, NABP1, TRIM33, RPS14, PIAS2, MDH2, FBXO11, COASY, CERS6, EPM2AIP1, WAPL, CEPT1, HEXIM1, OSBPL1A, CDC40, HNRNPD, TFDP2, RPL3, SLC30A5, RAP1GAP2, ASXL2, TMEM120A, SR…
	intracellular membrane-bounded organelle	GO:0043231	0.0248917	EHHADH, VPS54, SYNCRIP, PNISR, CLK1, SGMS1, TMEM143, CITED2, B2M, YEATS2, LUC7L3, SYK, CYP2D22, CRYAB, PIK3CB, MECP2, ZHX2, CYP2E1, GLUL, SERPINF1, MAPK6, RPS14, ABAT, HSD17B10, ACADSB, CYP1B1, HFE, HEXIM1, ALDH4A1, ASXL2, TMEM120A, DHX9, KLF13, TGFBR1, MAOB, ATP11B, ACACB, RGS2, PKP2, RGS3, FNBP4, BACH1, ZFP385A, BCKDK, NAP1L1, BSCL2, BNIP3, ATP10D, EVI5, SIK1, ERRFI1, ACO1, AIFM1, TLE3, CNPY2, …
Bological Process	carboxylic acid metabolic process	GO:0019752	1.59331e-12	SLC27A1, GPAT4, EHHADH, STAT5A, PPARG, IARS2, ACOX3, ST3GAL1, PRKAR2B, MCCC2, SLC1A3, INSIG2, UGT1A6B, MCCC1, CES1F, SYK, ALDH6A1, SGPL1, CYP2D22, SUCLG2, ACO1, MECP2, CYP2E1, IRS1, GLUL, DGAT2, ABAT, PCCB, MDH2, DEGS1, ACADSB, BCAT2, CYP1B1, C3, GLUD1, ABHD5, APOC1, ECHS1, ASNS, CD74, CSAD, ADH1, AGT, IDH1, ALDH4A1, FH1, ECI1, SREBF1, PDK1, PDK2, ECI2, TNXB, FADS1, FADS3, ANXA1, IDH3B, IGF1, CYP…
	oxoacid metabolic process	GO:0043436	2.24898e-12	SLC27A1, GPAT4, EHHADH, STAT5A, PPARG, IARS2, ACOX3, ST3GAL1, PRKAR2B, MCCC2, SLC1A3, INSIG2, UGT1A6B, MCCC1, CES1F, SYK, ALDH6A1, SGPL1, CYP2D22, SUCLG2, ACO1, MECP2, CYP2E1, IRS1, GLUL, DGAT2, ABAT, PCCB, MDH2, DEGS1, ACADSB, BCAT2, CYP1B1, C3, GLUD1, ABHD5, APOC1, ECHS1, ASNS, CD74, CSAD, ADH1, AGT, IDH1, ALDH4A1, FH1, ECI1, SREBF1, PDK1, PDK2, ECI2, TNXB, FADS1, FADS3, ANXA1, IDH3B, IGF1, CYP…
	fatty acid metabolic process	GO:0006631	7.47556e-10	SLC27A1, ACADSB, GPAT4, CYP1B1, C3, EHHADH, STAT5A, PPARG, ABHD5, APOC1, ECHS1, CD74, ACOX3, PRKAR2B, INSIG2, AGT, CES1F, SYK, ECI1, PDK1, SREBF1, PDK2, SGPL1, ECI2, TNXB, CYP2D22, FADS1, FADS3, ANXA1, CYP4V3, ACACB, CYP2E1, IRS1, LEP, ACSM3, DGAT2, PCCB, DEGS1
	regulation of protein metabolic process	GO:0051246	1.10861e-09	RARRES2, PDGFB, STAT5A, SYNCRIP, MYLIP, SIDT2, ADORA1, PRKAR2B, CFH, RRAS, PELI2, DAP, RAPGEF3, PI16, FRS2, SYK, OXR1, CRYAB, ENC1, TRABD2B, FMR1, MECP2, FRY, SUZ12, CD59A, CCR2, CAMK1, OPHN1, HMGB1, CYP1B1, GCNT2, CCL9, HFE, TIMP4, CTIF, CD74, GPD1L, HEXIM1, CNOT6L, HNRNPD, OLFM1, HIP1, FN1, ASXL2, SREBF1, KLB, TGFBR1, GAS1, KITL, FCGR3, CD55, CBLB, CDKN1B, RGS2, SERPINB6A, CIRBP, DEPTOR, FBXO31…
	response to insulin	GO:0032868	1.50328e-09	SLC27A1, RARRES2, PPARG, PFKFB1, ACVR1C, EPM2AIP1, PHIP, ZFP36L1, INSIG2, XBP1, AGT, TBC1D4, ERRFI1, PIK3R1, SREBF1, EGR1, PDK2, KAT2B, MYO1C, INPPL1, BAIAP2, FADS1, PRKCI, STAT1, IRS1, PCK1, LEP, SP1, DENND4C
	circulatory system development	GO:0072359	5.08193e-08	PDGFB, PPARG, MMP2, CITED2, GPC3, PSKH1, RHOB, RRAS, SLC22A5, RAPGEF3, SIK1, PI16, ERRFI1, LOXL1, FRS2, SYK, EGR1, SGPL1, PIK3CB, MFGE8, HNRNPU, DHRS3, SERPINF1, CPE, CD59A, CCR2, MATR3, PARVA, HMGB1, CYP1B1, C3, C6, DCN, PLPP3, SEMA5A, ZFP36L1, HEXIM1, XBP1, PTK2B, AGT, TFDP2, MEG3, HEG1, THBS1, PCSK5, OLFM1, FN1, ASXL2, COL18A1, FLRT2, LGALS3, TGFBR1, FBN1, NF1, SMAD5, HSPG2, IGF1, ACACB, STAT1…
	blood vessel development	GO:0001568	5.40897e-07	HMGB1, CYP1B1, PDGFB, C3, C6, DCN, MMP2, PLPP3, CITED2, SEMA5A, ZFP36L1, GPC3, PTK2B, XBP1, AGT, MEG3, RHOB, HEG1, RRAS, RAPGEF3, THBS1, PCSK5, LOXL1, FN1, SYK, EGR1, COL18A1, SGPL1, LGALS3, PIK3CB, TGFBR1, NF1, SMAD5, HSPG2, MFGE8, STAT1, ANXA3, ANXA2, CCL11, LEP, BMPER, SERPINF1, CD59A, ITGA7, CCR2, PARVA
	fat cell differentiation	GO:0045444	1.02782e-06	ASXL2, TMEM120A, SREBF1, ALDH6A1, ZFP385A, RARRES2, CMKLR1, PPARG, BSCL2, IGF1, BNIP3, LEP, ZFP36L1, ZFP36L2, CCDC3, RGS2, ITGA6, XBP1, EBF2, NUDT7, GDF10, SULT1E1, FNDC3B
	angiogenesis	GO:0001525	2.09676e-06	HMGB1, CYP1B1, C3, C6, DCN, MMP2, SEMA5A, PTK2B, XBP1, AGT, MEG3, RHOB, RRAS, RAPGEF3, THBS1, SYK, FN1, COL18A1, LGALS3, PIK3CB, TGFBR1, NF1, SMAD5, HSPG2, MFGE8, STAT1, ANXA3, ANXA2, LEP, CCL11, BMPER, SERPINF1, CD59A, CCR2, PARVA
	regulation of vasculature development	GO:1901342	2.60443e-06	EGR1, HMGB1, CYP1B1, PDGFB, LGALS3, C3, C6, NF1, DCN, STAT1, ANXA3, LEP, SEMA5A, CCL11, SERPINF1, PTK2B, CD59A, XBP1, AGT, CCR2, MEG3, RHOB, RRAS, RAPGEF3, THBS1
Molecular Function	single-stranded RNA binding	GO:0003727	4.61394e-05	EIF4B, HMGB1, THRA, FMR1, AGO1, ANXA1, SYNCRIP, CIRBP, CBX7, RBMX, CBX6, HNRNPU
	poly(A) RNA binding	GO:0044822	0.000144603	ZFP385A, ZCCHC24, NAP1L1, SYNCRIP, DEK, PNISR, BAG4, SRRM2, RC3H2, RBM47, FNDC3A, FNDC3B, LUC7L3, API5, NFX1, ALDH6A1, HSP90AA1, ACO1, SLC25A5, FMR1, G3BP2, MECP2, PURB, HNRNPU, LARP4, RPS14, ATP5C1, CPSF6, UBAP2, MDH2, MATR3, TUFM, GLRX3, HSD17B10, RBM33, KMT2C, DCN, FAM46A, ZFP36L1, ZFP36L2, CDC40, AGO1, HNRNPD, RPL3, CHD2, HSPA9, DHX9, LGALS3, SREK1, TRIM28, TRIM25, ILF3, HNRNPDL, RBMX, ANXA2,…
	transition metal ion binding	GO:0046914	0.000386366	UQCRC2, ZFP385A, ALAD, THRA, ZCCHC24, UQCRC1, PPARG, MYLIP, MMP2, MAN2B2, PLOD1, SMPDL3A, RC3H2, LOXL1, HMGCL, NFX1, PHC2, EGR1, RARG, CYP2D22, MTA2, ESR1, CYP2E1, MAN2A1, GLUL, CPE, TRIM33, CYP27A1, PIAS2, ZADH2, PPM1M, PRNP, MATR3, AOC3, FBXO11, LIMS2, CYP1B1, FHL1, KMT2C, TRIM14, ZFP318, CYLD, ADH1, NUDT7, ADAMTS10, KDM3A, ADAMTS12, BAZ2B, USP33, FN1, RNF144A, RNF144B, SHPRH, CRIP2, TRIM28, ZM…
	phospholipase inhibitor activity	GO:0004859	0.00108039	ANXA1, APOC1, ANXA3, ANXA2
	NAD binding	GO:0051287	0.00155686	GPD1L, HSD17B10, ADH1, GLUD1, PHGDH, ALDH2, IDH3B, IDH1, NDUFS2
	double-stranded DNA binding	GO:0003690	0.00325677	BACH1, HMGB1, ZFP395, THRA, FOSL2, STAT5A, PPARG, CBX3, ARHGAP35, CTCF, XBP1, AGO1, HNRNPD, CHD2, CREB3L2, BCL6, KDM3A, NFX1, EGR1, SREBF1, MAF, RARG, RBBP4, KAT2B, KLF9, KLF13, CEBPG, MTA2, SMAD5, ESR1, MECP2, STAT1, PURB, RAD50, GZF1, SUZ12, SP1, ETS2, EBF2, NFIA, IFI204
	dodecenoyl-CoA delta-isomerase activity	GO:0004165	0.00604705	ECI1, ECI2, EHHADH
	ubiquitin protein ligase binding	GO:0031625	0.0115392	UQCRC1, SHPRH, SLC25A5, TGFBR1, TRIM28, SMAD5, SMC6, STUB1, DBT, PRKAR2B, BAG4, PIAS2, UBXN7, CUL4B, NDUFS2, PIK3R1, CUL1, HSPA9
	sequence-specific DNA binding	GO:0043565	0.0195241	BACH1, ZFP395, THRA, ZKSCAN8, FOSL2, ZFP397, STAT5A, PPARG, CBX3, ARHGAP35, CTCF, HOXC8, XBP1, AGO1, HNRNPD, CHD2, CREB3L2, BCL6, KDM3A, NFX1, EGR1, SREBF1, MAF, RARG, RBBP4, KAT2B, SMG6, CREBZF, KLF9, KLF13, CEBPG, MTA2, TRIM28, SMAD5, ESR1, MECP2, STAT1, PURB, RAD50, GZF1, SUZ12, SP1, ETS2, EBF2, PBX2, NFIA, IFI204
	flavin adenine dinucleotide binding	GO:0050660	0.0216381	SDHA, CHDH, GSR, ACADSB, AIFM1, FMO1, MAOB, ACOX3
	structure-specific DNA binding	GO:0043566	0.0216503	SUZ12, HMGB1, RBBP4, THRA, XBP1, MTA2, MECP2, BCL6, KDM3A, CTCF, RAD50
	magnesium ion binding	GO:0000287	0.0322633	GLUL, HPRT, ATP9A, NUDT7, ATP11B, IDH3B, IDH1, ATP10D, SIK1, SIK3, HMGCL, PPA1, PCK1
	regulatory region DNA binding	GO:0000975	0.0333845	BACH1, ZFP395, THRA, FOSL2, STAT5A, PPARG, CBX3, ARHGAP35, CTCF, XBP1, AGO1, CHD2, CREB3L2, BCL6, KDM3A, NFX1, EGR1, SREBF1, RARG, RBBP4, KAT2B, KLF9, KLF13, CEBPG, MTA2, SMAD5, ESR1, STAT1, RBMX, PURB, HNRNPU, GZF1, SUZ12, SP1, ETS2, EBF2, NFIA, IFI204
	GTPase activator activity	GO:0005096	0.0433441	TBC1D2B, NF1, ARHGAP35, ARHGAP23, ARHGAP12, RALGAPA2, EVI5, RGS2, RGS3, ACAP2, TBC1D4, OPHN1, SH3BGRL3, RAP1GAP2
	adenyl ribonucleotide binding	GO:0032559	0.0466586	BCKDK, SEPHS2, ADCY7, ADCY5, PEX6, ATP10D, IARS2, CLK1, ACSS3, ACVR1C, ATP2B1, PRKAR2B, MCCC2, PSKH1, OPLAH, MCCC1, COQ8A, SLC22A5, RAPGEF3, SIK1, SIK3, SYK, IRAK2, HSP90AA1, ACTA1, SUCLG2, PIK3CB, TRPM7, PRKCI, PI4KB, RAD50, CLPX, HNRNPU, GLUL, MAPK6, ATP9A, CAMK1, PCCB, PRKD3, COASY, GLUD1, PFKFB1, ASNS, GPHN, PTK2B, CHD2, HSPA9, PDK1, PDK2, DHX9, SHPRH, MYO1C, MYO1B, TGFBR1, MYO1D, ATP11B, SMC…

## Sheet: KEGG
Table S4B: List of KEGG pathways identtified in differentailly expressed genes in eWATmice exposed to IH compared to RA using bulk RNA-seq.
Term	KEGG ID	P-value	Genes
Metabolic pathways	mmu01100	2.90866e-06	UQCRC2, NAMPT, GPAT4, SEPHS2, ALAD, UQCRC1, HPRT, EHHADH, SGMS1, ACSS3, PNP, ACOX3, ST3GAL1, MCCC2, NDUFS4, UGT1A6B, MCCC1, NDUFS2, IMPDH1, HMGCL, ALDH6A1, AMY1, SGPL1, SUCLG2, ACO1, PIGS, CYP2E1, PI4KB, COX6C, MAN2A1, GLUL, DHRS3, DGAT2, CYP27A1, ATP5C1, ABAT, KDSR, PCCB, MDH2, AOC3, DEGS1, COASY, HSD17B10, ACADSB, BCAT2, GCNT2, GLUD1, COX7B, COX7C, CERS6, ECHS1, ASNS, PLPP3, CEPT1, CSAD, ADH1, …
Citrate cycle (TCA cycle)	mmu00020	1.05043e-05	SDHA, SDHB, SUCLG2, ACO1, IDH3B, IDH1, FH1, MDH2, PCK1
Propanoate metabolism	mmu00640	2.95204e-05	ALDH6A1, SUCLG2, EHHADH, ABAT, ECHS1, ACACB, ACSS3, PCCB
ECM-receptor interaction	mmu04512	5.21155e-05	TNXB, HSPG2, ITGB5, COL5A3, COL4A5, ITGA6, COL6A5, COL6A3, ITGA7, COL6A2, COL6A1, THBS1, FN1
Carbon metabolism	mmu01200	0.000199612	ALDH6A1, SUCLG2, ACO1, GLUD1, EHHADH, ECHS1, IDH3B, SDHA, SDHB, PHGDH, IDH1, FH1, PCCB, MDH2
Non-alcoholic fatty liver disease (NAFLD)	mmu04932	0.000388952	UQCRC2, SREBF1, UQCRC1, PIK3CB, COX7B, COX7C, CYP2E1, IRS1, COX6C, LEP, SDHA, SDHB, NDUFS4, XBP1, NDUFS2, PIK3R1
Focal adhesion	mmu04510	0.000942202	TNXB, PDGFB, PIK3CB, IGF1, ITGB5, ARHGAP35, COL5A3, COL4A5, ITGA6, COL6A5, COL6A3, ITGA7, COL6A2, COL6A1, THBS1, PIK3R1, FN1, PARVA
PI3K-Akt signaling pathway	mmu04151	0.00128493	TNXB, HSP90AA1, PDGFB, PIK3CB, IGF1, ITGB5, COL5A3, KITL, IRS1, COL4A5, PCK1, EIF4B, CDKN1B, PRLR, ITGA6, COL6A5, ITGA7, COL6A3, CREB3L2, COL6A2, COL6A1, THBS1, PIK3R1, SYK, FN1
Fatty acid degradation	mmu00071	0.0014756	ECI1, ECI2, ACADSB, ADH1, EHHADH, ALDH2, ECHS1, ACOX3
Protein digestion and absorption	mmu04974	0.00357975	COL18A1, COL14A1, SLC16A10, COL6A5, COL6A3, COL6A2, COL15A1, COL6A1, COL5A3, COL4A5
Complement and coagulation cascades	mmu04610	0.00496229	C7, CD55, C4B, C3, CFB, CD59A, C6, CFH, CFD
beta-Alanine metabolism	mmu00410	0.00544447	ALDH6A1, EHHADH, ALDH2, ABAT, ECHS1, AOC3
Estrogen signaling pathway	mmu04915	0.00728138	HSP90AA1, ADCY7, SP1, PIK3CB, FKBP5, ADCY5, ESR1, CREB3L2, MMP2, PIK3R1
Alanine, aspartate and glutamate metabolism	mmu00250	0.00892418	GLUL, GLUD1, GFPT2, ABAT, ALDH4A1, ASNS
Oxidative phosphorylation	mmu00190	0.00955634	UQCRC2, SDHA, SDHB, UQCRC1, NDUFS4, COX7B, ATP5C1, COX7C, ATP6V0A1, NDUFS2, PPA1, COX6C
Proteoglycans in cancer	mmu05205	0.0120108	PIK3CB, HSPG2, ESR1, ITGB5, IGF1, DCN, MMP2, EIF4B, CBLB, GPC3, RRAS, THBS1, FRS2, PIK3R1, FN1
Butanoate metabolism	mmu00650	0.0137903	ACSM3, EHHADH, ABAT, ECHS1, HMGCL
Regulation of lipolysis in adipocytes	mmu04923	0.014338	ADCY7, PIK3CB, ADCY5, ABHD5, IRS1, ADORA1, PIK3R1
AMPK signaling pathway	mmu04152	0.0143435	SREBF1, LEP, PIK3CB, PPARG, PFKFB1, CREB3L2, IGF1, ACACB, IRS1, PIK3R1, PCK1
Insulin resistance	mmu04931	0.0149577	SREBF1, SLC27A1, PIK3CB, GFPT2, CREB3L2, TBC1D4, ACACB, IRS1, PIK3R1, PCK1
Sphingolipid metabolism	mmu00600	0.0256969	SGPL1, CERS6, KDSR, SGMS1, PLPP3, DEGS1
Peroxisome	mmu04146	0.0261085	ECI2, EHHADH, NUDT7, PEX6, IDH1, PEX3, HMGCL, ACOX3
2-Oxocarboxylic acid metabolism	mmu01210:2	0.0273412	BCAT2, ACO1, IDH3B, IDH1
Pyruvate metabolism	mmu00620	0.046684	ALDH2, ACACB, FH1, MDH2, PCK1
